# Supplementary material for: 3-{[1-(2,3,5-Tri-O-benzoyl-β-d-ribofur­an­os-1-yl)-1H-1,2,3-triazol-4-yl]meth­yl}quin­a­zolin-4(3H)-one
Source: Acta Crystallogr Sect E Struct Rep Online. 2012 Oct 20;68(Pt 11):o3166. doi: 10.1107/S1600536812042778 (PMC3515260; doi:10.1107/S1600536812042778)
Supplement: Supplementary file 1 [file e-68-o3166-sup1.cif]

##############################################################################
#                                                                            #
# This CIF contains the data in a paper accepted for publication in          #
# Acta Crystallographica Section E. It conforms to the requirements of       #
# Notes for Authors for Acta Crystallographica Section E, and has been       #
# peer reviewed under the auspices of the IUCr Commission on Journals.       #
#                                                                            #
# Full details of the Crystallographic Information File format               #
# are given in the paper "The Crystallographic Information File (CIF):       #
# a New Standard Archive File for Crystallography" by S. R. Hall, F. H.      #
# Allen and I. D. Brown [Acta Cryst. (1991), A47, 655-685].                  #
#                                                                            #
# The current version of the core CIF dictionary is obtainable from          #
# ftp://ftp.iucr.org/pub/cif_core.dic.                                       #
#                                                                            #
# Software is freely available for graphical display of the structure(s)     #
# in this CIF. For information consult the CIF software page                 #
# http://www.iucr.org/resources/cif/software.                                #
#                                                                            #
# This file may be used for bona fide research purposes within the           #
# scientific community so long as proper attribution is given to the journal # 
# article from which it was obtained.                                        #
#                                                                            #
##############################################################################
data_I
_audit_creation_method     SHELXL-97
_chemical_name_systematic
;
3-{[1-(2,3,5-Tri-<i>O</i>-benzoyl-\b-<i>D</i>-ribofuranos-1-yl)-
1<i>H</i>-1,2,3-triazol-4-yl]methyl}quinazolin-4(3<i>H</i>)-one
;
_chemical_name_common     ?
_chemical_formula_moiety     'C37 H29 N5 O8'
_chemical_formula_sum     'C37 H29 N5 O8'
_chemical_formula_iupac     'C37 H29 N5 O8'
_chemical_formula_weight     671.65
_chemical_melting_point     454
_symmetry_cell_setting     monoclinic
_symmetry_space_group_name_H-M     'P 1 21 1'
_symmetry_space_group_name_Hall     'P 2yb'
loop_
    _symmetry_equiv_pos_as_xyz
    'x, y, z'
    '-x, y+1/2, -z'
_cell_length_a     11.2646(2)
_cell_length_b     5.64710(10)
_cell_length_c     25.7507(4)
_cell_angle_alpha     90.00
_cell_angle_beta     99.5950(10)
_cell_angle_gamma     90.00
_cell_volume     1615.15(5)
_cell_formula_units_Z     2
_cell_measurement_reflns_used     4490
_cell_measurement_theta_min     0.80
_cell_measurement_theta_max     28.48
_cell_measurement_temperature     296(2)
_exptl_crystal_description     block
_exptl_crystal_colour     colourless
_exptl_crystal_size_max     0.33
_exptl_crystal_size_mid     0.29
_exptl_crystal_size_min     0.25
_exptl_crystal_density_diffrn     1.381
_exptl_crystal_density_meas     ?
_exptl_crystal_density_method     'not measured'
_exptl_crystal_F_000     700
_exptl_absorpt_coefficient_mu     0.099
_exptl_absorpt_correction_type     none
_exptl_absorpt_process_details     ?
_exptl_absorpt_correction_T_min     .
_exptl_absorpt_correction_T_max     .
_exptl_special_details     ?
_diffrn_ambient_temperature     296(2)
_diffrn_radiation_type     MoK\a
_diffrn_radiation_wavelength     0.71073
_diffrn_radiation_source     'fine-focus sealed tube'
_diffrn_radiation_monochromator     graphite
_diffrn_measurement_device_type     'Bruker X8 APEXII diffractometer'
_diffrn_measurement_method     '\f and \w scans'
_diffrn_reflns_number     26180
_diffrn_reflns_av_R_equivalents     0.0294
_diffrn_reflns_av_sigmaI/netI     0.0211
_diffrn_reflns_theta_min     0.80
_diffrn_reflns_theta_max     28.48
_diffrn_reflns_theta_full     28.48
_diffrn_measured_fraction_theta_max     0.999
_diffrn_measured_fraction_theta_full     0.999
_diffrn_reflns_limit_h_min     -15
_diffrn_reflns_limit_h_max     13
_diffrn_reflns_limit_k_min     -6
_diffrn_reflns_limit_k_max     7
_diffrn_reflns_limit_l_min     -32
_diffrn_reflns_limit_l_max     34
_refine_special_details
;
Refinement of <i>F</i>^2^ against all reflections. The weighted <i>R</i>-factor
<i>wR</i> and goodness of fit <i>S</i> are based on <i>F</i>^2^, conventional
<i>R</i>-factors <i>R</i> are based on <i>F</i>, with <i>F</i> set to zero for
negative <i>F</i>^2^. The threshold expression of <i>F</i>^2^ >
2\s(<i>F</i>^2^) is used only for calculating <i>R</i>-factors(gt) <i>etc</i>.
and is not relevant to the choice of reflections for refinement.
<i>R</i>-factors based on <i>F</i>^2^ are statistically about twice as large
as those based on <i>F</i>, and <i>R</i>- factors based on all data will be
even larger.
;
_reflns_number_total     4490
_reflns_number_gt     3651
_reflns_threshold_expression     >2\s(I)
_refine_ls_structure_factor_coef     Fsqd
_refine_ls_matrix_type     full
_refine_ls_R_factor_all     0.0475
_refine_ls_R_factor_gt     0.0332
_refine_ls_wR_factor_gt     0.0746
_refine_ls_wR_factor_ref     0.0812
_refine_ls_goodness_of_fit_ref     1.027
_refine_ls_restrained_S_all     1.027
_refine_ls_number_reflns     4490
_refine_ls_number_parameters     451
_refine_ls_number_restraints     1
_refine_ls_hydrogen_treatment     constr
_refine_ls_weighting_scheme     calc
_refine_ls_weighting_details
         'calc w=1/[\s^2^(Fo^2^)+(0.0384P)^2^+0.1513P] where P=(Fo^2^+2Fc^2^)/3'
_atom_sites_solution_hydrogens     difmap
_atom_sites_solution_primary     direct
_atom_sites_solution_secondary     difmap
_refine_ls_shift/su_max     0.001
_refine_ls_shift/su_mean     0.000
_refine_diff_density_max     0.138
_refine_diff_density_min     -0.125
_refine_ls_extinction_method     none
_refine_ls_extinction_coef     ?
loop_
    _atom_type_symbol
    _atom_type_description
    _atom_type_scat_dispersion_real
    _atom_type_scat_dispersion_imag
    _atom_type_scat_source
    'C' 'C' 0.0033 0.0000
                         'International Tables Vol C Tables 4.2.6.8 and 6.1.1.4'
    'H' 'H' 0.0000 0.0000
                         'International Tables Vol C Tables 4.2.6.8 and 6.1.1.4'
    'N' 'N' 0.0061 0.0000
                         'International Tables Vol C Tables 4.2.6.8 and 6.1.1.4'
    'O' 'O' 0.0106 0.0000
                         'International Tables Vol C Tables 4.2.6.8 and 6.1.1.4'
_computing_data_collection     'APEX2 (Bruker, 2005)'
_computing_cell_refinement     'SAINT (Bruker, 2005)'
_computing_data_reduction     'SAINT (Bruker, 2005)'
_computing_structure_solution     'SHELXS97 (Sheldrick, 2008)'
_computing_structure_refinement     'SHELXL97 (Sheldrick, 2008)'
_computing_molecular_graphics     'ORTEP-3 for Windows (Farrugia,1997)'
_computing_publication_material
                               'PLATON (Spek, 2009) and publCIF (Westrip, 2010)'
loop_
    _atom_site_type_symbol
    _atom_site_label
    _atom_site_fract_x
    _atom_site_fract_y
    _atom_site_fract_z
    _atom_site_U_iso_or_equiv
    _atom_site_adp_type
    _atom_site_calc_flag
    _atom_site_refinement_flags
    _atom_site_occupancy
    _atom_site_symmetry_multiplicity
    _atom_site_disorder_assembly
    _atom_site_disorder_group
    O O1 1.48779(13) 0.5193(3) 0.77079(5) 0.0599(4) Uani d . 1 1 . .
    C C1 1.47437(15) 0.5402(3) 0.81663(7) 0.0394(4) Uani d . 1 1 . .
    C C2 1.52690(15) 0.3864(4) 0.85969(7) 0.0409(4) Uani d . 1 1 . .
    C C3 1.60106(17) 0.1978(4) 0.85044(9) 0.0527(5) Uani d . 1 1 . .
    H H3 1.6160 0.1675 0.8166 0.063 Uiso calc R 1 1 . .
    C C4 1.6516(2) 0.0575(5) 0.89200(12) 0.0715(7) Uani d . 1 1 . .
    H H4 1.7013 -0.0682 0.8863 0.086 Uiso calc R 1 1 . .
    C C5 1.6288(2) 0.1029(6) 0.94223(11) 0.0803(8) Uani d . 1 1 . .
    H H5 1.6638 0.0073 0.9700 0.096 Uiso calc R 1 1 . .
    C C6 1.5565(2) 0.2845(6) 0.95168(9) 0.0702(7) Uani d . 1 1 . .
    H H6 1.5421 0.3122 0.9857 0.084 Uiso calc R 1 1 . .
    C C7 1.50357(18) 0.4298(4) 0.91030(8) 0.0491(5) Uani d . 1 1 . .
    N N1 1.42881(18) 0.6125(4) 0.92126(7) 0.0596(5) Uani d . 1 1 . .
    N N2 1.40433(13) 0.7224(3) 0.83175(6) 0.0419(3) Uani d . 1 1 . .
    C C8 1.38486(19) 0.7462(4) 0.88269(8) 0.0545(5) Uani d . 1 1 . .
    H H8 1.3355 0.8701 0.8898 0.065 Uiso calc R 1 1 . .
    C C9 1.35481(18) 0.8972(4) 0.79210(8) 0.0517(5) Uani d . 1 1 . .
    H H9A 1.4119 0.9228 0.7683 0.062 Uiso calc R 1 1 . .
    H H9B 1.3444 1.0464 0.8095 0.062 Uiso calc R 1 1 . .
    C C10 1.23629(16) 0.8228(3) 0.76079(7) 0.0407(4) Uani d . 1 1 . .
    C C11 1.18997(17) 0.6052(4) 0.74762(8) 0.0445(4) Uani d . 1 1 . .
    H H11 1.2253 0.4588 0.7566 0.053 Uiso calc R 1 1 . .
    N N3 1.15628(14) 0.9885(3) 0.73967(6) 0.0439(4) Uani d . 1 1 . .
    N N4 1.06111(14) 0.8827(3) 0.71381(7) 0.0456(4) Uani d . 1 1 . .
    N N5 1.08115(13) 0.6486(3) 0.71851(6) 0.0392(3) Uani d . 1 1 . .
    C C12 0.98816(16) 0.4739(3) 0.69944(7) 0.0396(4) Uani d . 1 1 . .
    H H12 1.0233 0.3450 0.6815 0.048 Uiso calc R 1 1 . .
    O O2 0.93768(11) 0.3821(3) 0.74159(5) 0.0486(3) Uani d . 1 1 . .
    C C13 0.81906(16) 0.4779(4) 0.74176(7) 0.0441(4) Uani d . 1 1 . .
    H H13 0.7602 0.3536 0.7298 0.053 Uiso calc R 1 1 . .
    C C14 0.80732(18) 0.5416(5) 0.79708(8) 0.0529(5) Uani d . 1 1 . .
    H H14A 0.7273 0.6033 0.7979 0.063 Uiso calc R 1 1 . .
    H H14B 0.8185 0.4013 0.8191 0.063 Uiso calc R 1 1 . .
    C C15 0.92262(17) 0.7284(4) 0.87000(7) 0.0495(5) Uani d . 1 1 . .
    O O3 0.89576(12) 0.7166(3) 0.81724(5) 0.0523(4) Uani d . 1 1 . .
    O O4 0.87382(16) 0.6050(4) 0.89822(6) 0.0759(5) Uani d . 1 1 . .
    C C16 1.01456(17) 0.9096(4) 0.88883(7) 0.0482(5) Uani d . 1 1 . .
    C C17 1.05099(19) 1.0778(4) 0.85589(8) 0.0537(5) Uani d . 1 1 . .
    H H17 1.0199 1.0759 0.8201 0.064 Uiso calc R 1 1 . .
    C C18 1.1337(2) 1.2490(5) 0.87610(10) 0.0701(7) Uani d . 1 1 . .
    H H18 1.1572 1.3638 0.8540 0.084 Uiso calc R 1 1 . .
    C C19 1.1811(2) 1.2495(6) 0.92904(10) 0.0770(8) Uani d . 1 1 . .
    H H19 1.2372 1.3641 0.9425 0.092 Uiso calc R 1 1 . .
    C C20 1.1460(3) 1.0813(7) 0.96195(10) 0.0810(8) Uani d . 1 1 . .
    H H20 1.1786 1.0821 0.9976 0.097 Uiso calc R 1 1 . .
    C C21 1.0629(2) 0.9123(6) 0.94236(8) 0.0688(7) Uani d . 1 1 . .
    H H21 1.0389 0.7995 0.9648 0.083 Uiso calc R 1 1 . .
    C C22 0.80514(15) 0.6720(3) 0.70008(7) 0.0388(4) Uani d . 1 1 . .
    H H22 0.8349 0.8231 0.7158 0.047 Uiso calc R 1 1 . .
    O O5 0.68225(11) 0.6958(2) 0.67425(5) 0.0454(3) Uani d . 1 1 . .
    O O6 0.65640(13) 0.9904(3) 0.72934(6) 0.0625(4) Uani d . 1 1 . .
    C C23 0.61705(16) 0.8669(4) 0.69278(7) 0.0420(4) Uani d . 1 1 . .
    C C24 0.49230(16) 0.8815(4) 0.66316(7) 0.0440(4) Uani d . 1 1 . .
    C C25 0.4252(2) 1.0813(5) 0.67048(9) 0.0592(6) Uani d . 1 1 . .
    H H25 0.4599 1.2044 0.6918 0.071 Uiso calc R 1 1 . .
    C C26 0.3065(2) 1.0963(6) 0.64598(11) 0.0767(9) Uani d . 1 1 . .
    H H26 0.2615 1.2304 0.6506 0.092 Uiso calc R 1 1 . .
    C C27 0.2555(2) 0.9163(7) 0.61522(12) 0.0833(10) Uani d . 1 1 . .
    H H27 0.1751 0.9266 0.5995 0.100 Uiso calc R 1 1 . .
    C C28 0.3214(2) 0.7190(7) 0.60707(11) 0.0827(9) Uani d . 1 1 . .
    H H28 0.2860 0.5976 0.5855 0.099 Uiso calc R 1 1 . .
    C C29 0.4405(2) 0.7013(5) 0.63111(9) 0.0620(6) Uani d . 1 1 . .
    H H29 0.4855 0.5682 0.6256 0.074 Uiso calc R 1 1 . .
    C C30 0.88453(15) 0.5871(4) 0.66172(7) 0.0400(4) Uani d . 1 1 . .
    H H30 0.9110 0.7159 0.6408 0.048 Uiso calc R 1 1 . .
    O O7 0.82166(11) 0.4025(3) 0.62974(5) 0.0452(3) Uani d . 1 1 . .
    O O8 0.97436(13) 0.3887(4) 0.58366(6) 0.0704(5) Uani d . 1 1 . .
    C C31 0.87760(18) 0.3172(4) 0.59115(8) 0.0494(5) Uani d . 1 1 . .
    C C32 0.80817(18) 0.1250(4) 0.56099(7) 0.0486(5) Uani d . 1 1 . .
    C C33 0.6908(2) 0.0733(5) 0.56586(9) 0.0645(6) Uani d . 1 1 . .
    H H33 0.6516 0.1623 0.5883 0.077 Uiso calc R 1 1 . .
    C C34 0.6317(3) -0.1120(6) 0.53723(10) 0.0793(8) Uani d . 1 1 . .
    H H34 0.5524 -0.1467 0.5402 0.095 Uiso calc R 1 1 . .
    C C35 0.6900(3) -0.2449(6) 0.50442(10) 0.0794(8) Uani d . 1 1 . .
    H H35 0.6503 -0.3700 0.4854 0.095 Uiso calc R 1 1 . .
    C C36 0.8059(3) -0.1932(6) 0.49975(10) 0.0810(9) Uani d . 1 1 . .
    H H36 0.8450 -0.2836 0.4776 0.097 Uiso calc R 1 1 . .
    C C37 0.8650(2) -0.0097(6) 0.52735(9) 0.0666(7) Uani d . 1 1 . .
    H H37 0.9438 0.0251 0.5236 0.080 Uiso calc R 1 1 . .
loop_
    _atom_site_aniso_label
    _atom_site_aniso_U_11
    _atom_site_aniso_U_22
    _atom_site_aniso_U_33
    _atom_site_aniso_U_12
    _atom_site_aniso_U_13
    _atom_site_aniso_U_23
    O1 0.0670(9) 0.0774(11) 0.0363(7) 0.0054(9) 0.0121(6) 0.0024(7)
    C1 0.0354(9) 0.0417(10) 0.0403(9) -0.0081(8) 0.0036(7) -0.0004(8)
    C2 0.0346(8) 0.0445(10) 0.0420(9) -0.0090(8) 0.0021(7) 0.0018(8)
    C3 0.0383(10) 0.0541(13) 0.0657(13) -0.0055(9) 0.0085(9) -0.0017(11)
    C4 0.0495(12) 0.0572(15) 0.105(2) 0.0085(11) 0.0051(12) 0.0176(15)
    C5 0.0767(16) 0.082(2) 0.0746(17) 0.0064(16) -0.0094(13) 0.0320(16)
    C6 0.0818(16) 0.0797(18) 0.0457(12) -0.0010(15) 0.0006(11) 0.0169(13)
    C7 0.0509(11) 0.0548(13) 0.0394(10) -0.0091(10) 0.0012(8) 0.0036(9)
    N1 0.0744(12) 0.0659(12) 0.0388(9) 0.0013(11) 0.0105(8) -0.0050(9)
    N2 0.0447(8) 0.0390(8) 0.0394(8) -0.0056(7) -0.0005(6) 0.0015(7)
    C8 0.0628(12) 0.0528(13) 0.0472(11) 0.0010(11) 0.0075(9) -0.0084(10)
    C9 0.0548(11) 0.0391(11) 0.0561(12) -0.0088(10) -0.0059(9) 0.0077(9)
    C10 0.0464(10) 0.0327(10) 0.0417(10) -0.0007(8) 0.0032(8) 0.0027(8)
    C11 0.0437(10) 0.0319(9) 0.0529(11) 0.0057(8) -0.0068(8) 0.0032(9)
    N3 0.0439(8) 0.0296(7) 0.0580(10) 0.0008(7) 0.0074(7) 0.0036(7)
    N4 0.0409(8) 0.0308(8) 0.0638(10) 0.0030(7) 0.0050(7) 0.0048(8)
    N5 0.0400(8) 0.0290(8) 0.0467(8) 0.0026(6) 0.0018(6) 0.0008(6)
    C12 0.0410(9) 0.0318(9) 0.0445(10) 0.0010(8) 0.0027(7) -0.0018(8)
    O2 0.0480(7) 0.0437(7) 0.0533(8) 0.0039(7) 0.0059(6) 0.0130(7)
    C13 0.0394(9) 0.0440(10) 0.0472(10) -0.0087(9) 0.0022(7) 0.0005(9)
    C14 0.0479(10) 0.0664(14) 0.0444(10) -0.0136(10) 0.0075(8) 0.0057(10)
    C15 0.0486(10) 0.0630(13) 0.0374(10) 0.0065(10) 0.0088(8) 0.0042(10)
    O3 0.0546(8) 0.0639(9) 0.0369(7) -0.0138(7) 0.0028(6) 0.0009(7)
    O4 0.0871(11) 0.0960(14) 0.0462(8) -0.0236(12) 0.0156(8) 0.0069(10)
    C16 0.0489(10) 0.0554(12) 0.0395(10) 0.0059(10) 0.0048(8) -0.0042(9)
    C17 0.0584(12) 0.0580(13) 0.0451(11) 0.0031(11) 0.0095(9) -0.0044(10)
    C18 0.0831(16) 0.0657(16) 0.0636(15) -0.0101(14) 0.0185(12) -0.0084(13)
    C19 0.0741(16) 0.088(2) 0.0684(16) -0.0170(16) 0.0097(13) -0.0245(16)
    C20 0.0841(17) 0.106(2) 0.0478(13) -0.0097(18) -0.0033(12) -0.0182(16)
    C21 0.0778(15) 0.0861(19) 0.0405(11) -0.0056(15) 0.0037(10) 0.0000(12)
    C22 0.0349(8) 0.0389(10) 0.0408(9) 0.0000(8) 0.0009(7) -0.0039(8)
    O5 0.0380(6) 0.0471(8) 0.0482(7) 0.0065(6) -0.0011(5) -0.0111(6)
    O6 0.0558(8) 0.0545(9) 0.0761(10) -0.0015(8) 0.0079(7) -0.0252(9)
    C23 0.0429(9) 0.0365(10) 0.0474(10) -0.0012(8) 0.0098(8) -0.0019(9)
    C24 0.0411(9) 0.0481(11) 0.0443(10) 0.0030(9) 0.0116(8) 0.0094(9)
    C25 0.0582(12) 0.0618(14) 0.0616(13) 0.0162(12) 0.0215(10) 0.0190(12)
    C26 0.0622(15) 0.095(2) 0.0780(17) 0.0330(16) 0.0267(13) 0.0387(17)
    C27 0.0468(13) 0.123(3) 0.0780(18) 0.0130(17) 0.0044(12) 0.048(2)
    C28 0.0629(15) 0.095(2) 0.0812(18) -0.0118(16) -0.0149(13) 0.0114(17)
    C29 0.0522(12) 0.0651(15) 0.0647(14) -0.0008(12) -0.0019(10) 0.0026(12)
    C30 0.0417(9) 0.0388(10) 0.0385(9) 0.0017(8) 0.0040(7) -0.0005(8)
    O7 0.0436(7) 0.0520(8) 0.0394(7) -0.0014(6) 0.0051(5) -0.0093(6)
    O8 0.0559(9) 0.0925(13) 0.0672(10) -0.0132(10) 0.0234(7) -0.0204(10)
    C31 0.0494(11) 0.0585(13) 0.0404(10) 0.0063(10) 0.0076(8) -0.0048(9)
    C32 0.0521(11) 0.0568(12) 0.0355(9) 0.0057(10) 0.0034(8) -0.0033(9)
    C33 0.0683(14) 0.0726(16) 0.0567(13) -0.0108(13) 0.0225(11) -0.0148(13)
    C34 0.0811(17) 0.089(2) 0.0725(16) -0.0296(17) 0.0256(14) -0.0197(16)
    C35 0.102(2) 0.0711(18) 0.0631(15) -0.0160(17) 0.0086(14) -0.0229(14)
    C36 0.0784(17) 0.096(2) 0.0663(15) 0.0148(16) 0.0043(13) -0.0357(16)
    C37 0.0544(12) 0.0889(19) 0.0549(13) 0.0114(13) 0.0043(10) -0.0217(13)
_geom_special_details
;
All s.u.'s (except the s.u. in the dihedral angle between two l.s. planes) are
estimated using the full covariance matrix. The cell s.u.'s are taken into
account individually in the estimation of s.u.'s in distances, angles and
torsion angles; correlations between s.u.'s in cell parameters are only used
when they are defined by crystal symmetry. An approximate (isotropic)
treatment of cell s.u.'s is used for estimating s.u.'s involving l.s. planes.
;
loop_
    _geom_bond_atom_site_label_1
    _geom_bond_atom_site_label_2
    _geom_bond_site_symmetry_2
    _geom_bond_distance
    _geom_bond_publ_flag
    O1 C1 . 1.220(2) ?
    C1 N2 . 1.391(2) ?
    C1 C2 . 1.455(3) ?
    C2 C7 . 1.394(3) ?
    C2 C3 . 1.398(3) ?
    C3 C4 . 1.376(3) ?
    C3 H3 . 0.9300 ?
    C4 C5 . 1.384(4) ?
    C4 H4 . 0.9300 ?
    C5 C6 . 1.357(4) ?
    C5 H5 . 0.9300 ?
    C6 C7 . 1.397(3) ?
    C6 H6 . 0.9300 ?
    C7 N1 . 1.390(3) ?
    N1 C8 . 1.280(3) ?
    N2 C8 . 1.372(2) ?
    N2 C9 . 1.462(3) ?
    C8 H8 . 0.9300 ?
    C9 C10 . 1.500(3) ?
    C9 H9A . 0.9700 ?
    C9 H9B . 0.9700 ?
    C10 N3 . 1.349(2) ?
    C10 C11 . 1.356(3) ?
    C11 N5 . 1.348(2) ?
    C11 H11 . 0.9300 ?
    N3 N4 . 1.308(2) ?
    N4 N5 . 1.343(2) ?
    N5 C12 . 1.463(2) ?
    C12 O2 . 1.406(2) ?
    C12 C30 . 1.529(2) ?
    C12 H12 . 0.9800 ?
    O2 C13 . 1.442(2) ?
    C13 C14 . 1.496(3) ?
    C13 C22 . 1.524(3) ?
    C13 H13 . 0.9800 ?
    C14 O3 . 1.437(3) ?
    C14 H14A . 0.9700 ?
    C14 H14B . 0.9700 ?
    C15 O4 . 1.204(3) ?
    C15 O3 . 1.343(2) ?
    C15 C16 . 1.479(3) ?
    C16 C17 . 1.381(3) ?
    C16 C21 . 1.395(3) ?
    C17 C18 . 1.383(3) ?
    C17 H17 . 0.9300 ?
    C18 C19 . 1.379(4) ?
    C18 H18 . 0.9300 ?
    C19 C20 . 1.374(4) ?
    C19 H19 . 0.9300 ?
    C20 C21 . 1.373(4) ?
    C20 H20 . 0.9300 ?
    C21 H21 . 0.9300 ?
    C22 O5 . 1.439(2) ?
    C22 C30 . 1.517(2) ?
    C22 H22 . 0.9800 ?
    O5 C23 . 1.348(2) ?
    O6 C23 . 1.196(2) ?
    C23 C24 . 1.485(3) ?
    C24 C29 . 1.377(3) ?
    C24 C25 . 1.388(3) ?
    C25 C26 . 1.383(3) ?
    C25 H25 . 0.9300 ?
    C26 C27 . 1.356(5) ?
    C26 H26 . 0.9300 ?
    C27 C28 . 1.374(5) ?
    C27 H27 . 0.9300 ?
    C28 C29 . 1.385(3) ?
    C28 H28 . 0.9300 ?
    C29 H29 . 0.9300 ?
    C30 O7 . 1.439(2) ?
    C30 H30 . 0.9800 ?
    O7 C31 . 1.351(2) ?
    O8 C31 . 1.207(2) ?
    C31 C32 . 1.480(3) ?
    C32 C33 . 1.380(3) ?
    C32 C37 . 1.387(3) ?
    C33 C34 . 1.385(4) ?
    C33 H33 . 0.9300 ?
    C34 C35 . 1.376(4) ?
    C34 H34 . 0.9300 ?
    C35 C36 . 1.362(4) ?
    C35 H35 . 0.9300 ?
    C36 C37 . 1.365(4) ?
    C36 H36 . 0.9300 ?
    C37 H37 . 0.9300 ?
loop_
    _geom_angle_atom_site_label_1
    _geom_angle_atom_site_label_2
    _geom_angle_atom_site_label_3
    _geom_angle_site_symmetry_1
    _geom_angle_site_symmetry_3
    _geom_angle
    _geom_angle_publ_flag
    O1 C1 N2 . . 120.65(17) ?
    O1 C1 C2 . . 125.40(18) ?
    N2 C1 C2 . . 113.95(16) ?
    C7 C2 C3 . . 120.29(19) ?
    C7 C2 C1 . . 119.44(18) ?
    C3 C2 C1 . . 120.26(18) ?
    C4 C3 C2 . . 119.2(2) ?
    C4 C3 H3 . . 120.4 ?
    C2 C3 H3 . . 120.4 ?
    C3 C4 C5 . . 120.2(2) ?
    C3 C4 H4 . . 119.9 ?
    C5 C4 H4 . . 119.9 ?
    C6 C5 C4 . . 121.2(2) ?
    C6 C5 H5 . . 119.4 ?
    C4 C5 H5 . . 119.4 ?
    C5 C6 C7 . . 120.0(2) ?
    C5 C6 H6 . . 120.0 ?
    C7 C6 H6 . . 120.0 ?
    N1 C7 C2 . . 122.38(18) ?
    N1 C7 C6 . . 118.5(2) ?
    C2 C7 C6 . . 119.1(2) ?
    C8 N1 C7 . . 116.71(17) ?
    C8 N2 C1 . . 121.92(17) ?
    C8 N2 C9 . . 119.88(18) ?
    C1 N2 C9 . . 118.16(16) ?
    N1 C8 N2 . . 125.5(2) ?
    N1 C8 H8 . . 117.2 ?
    N2 C8 H8 . . 117.2 ?
    N2 C9 C10 . . 112.83(17) ?
    N2 C9 H9A . . 109.0 ?
    C10 C9 H9A . . 109.0 ?
    N2 C9 H9B . . 109.0 ?
    C10 C9 H9B . . 109.0 ?
    H9A C9 H9B . . 107.8 ?
    N3 C10 C11 . . 108.93(16) ?
    N3 C10 C9 . . 119.82(17) ?
    C11 C10 C9 . . 131.24(18) ?
    N5 C11 C10 . . 104.50(17) ?
    N5 C11 H11 . . 127.7 ?
    C10 C11 H11 . . 127.7 ?
    N4 N3 C10 . . 108.91(16) ?
    N3 N4 N5 . . 107.01(15) ?
    N4 N5 C11 . . 110.65(16) ?
    N4 N5 C12 . . 122.23(15) ?
    C11 N5 C12 . . 126.70(16) ?
    O2 C12 N5 . . 110.41(14) ?
    O2 C12 C30 . . 106.29(14) ?
    N5 C12 C30 . . 111.07(15) ?
    O2 C12 H12 . . 109.7 ?
    N5 C12 H12 . . 109.7 ?
    C30 C12 H12 . . 109.7 ?
    C12 O2 C13 . . 110.98(14) ?
    O2 C13 C14 . . 108.78(15) ?
    O2 C13 C22 . . 104.75(14) ?
    C14 C13 C22 . . 118.86(19) ?
    O2 C13 H13 . . 108.0 ?
    C14 C13 H13 . . 108.0 ?
    C22 C13 H13 . . 108.0 ?
    O3 C14 C13 . . 110.08(15) ?
    O3 C14 H14A . . 109.6 ?
    C13 C14 H14A . . 109.6 ?
    O3 C14 H14B . . 109.6 ?
    C13 C14 H14B . . 109.6 ?
    H14A C14 H14B . . 108.2 ?
    O4 C15 O3 . . 122.2(2) ?
    O4 C15 C16 . . 124.62(18) ?
    O3 C15 C16 . . 113.16(17) ?
    C15 O3 C14 . . 115.17(16) ?
    C17 C16 C21 . . 119.5(2) ?
    C17 C16 C15 . . 122.56(17) ?
    C21 C16 C15 . . 117.9(2) ?
    C16 C17 C18 . . 120.0(2) ?
    C16 C17 H17 . . 120.0 ?
    C18 C17 H17 . . 120.0 ?
    C19 C18 C17 . . 120.0(3) ?
    C19 C18 H18 . . 120.0 ?
    C17 C18 H18 . . 120.0 ?
    C20 C19 C18 . . 120.3(3) ?
    C20 C19 H19 . . 119.9 ?
    C18 C19 H19 . . 119.9 ?
    C21 C20 C19 . . 120.2(2) ?
    C21 C20 H20 . . 119.9 ?
    C19 C20 H20 . . 119.9 ?
    C20 C21 C16 . . 120.1(3) ?
    C20 C21 H21 . . 120.0 ?
    C16 C21 H21 . . 120.0 ?
    O5 C22 C30 . . 110.78(13) ?
    O5 C22 C13 . . 111.78(15) ?
    C30 C22 C13 . . 103.22(16) ?
    O5 C22 H22 . . 110.3 ?
    C30 C22 H22 . . 110.3 ?
    C13 C22 H22 . . 110.3 ?
    C23 O5 C22 . . 116.25(14) ?
    O6 C23 O5 . . 122.97(17) ?
    O6 C23 C24 . . 124.52(18) ?
    O5 C23 C24 . . 112.50(16) ?
    C29 C24 C25 . . 119.8(2) ?
    C29 C24 C23 . . 122.45(19) ?
    C25 C24 C23 . . 117.7(2) ?
    C26 C25 C24 . . 119.7(3) ?
    C26 C25 H25 . . 120.2 ?
    C24 C25 H25 . . 120.2 ?
    C27 C26 C25 . . 120.3(3) ?
    C27 C26 H26 . . 119.9 ?
    C25 C26 H26 . . 119.9 ?
    C26 C27 C28 . . 120.6(2) ?
    C26 C27 H27 . . 119.7 ?
    C28 C27 H27 . . 119.7 ?
    C27 C28 C29 . . 119.9(3) ?
    C27 C28 H28 . . 120.1 ?
    C29 C28 H28 . . 120.1 ?
    C24 C29 C28 . . 119.8(3) ?
    C24 C29 H29 . . 120.1 ?
    C28 C29 H29 . . 120.1 ?
    O7 C30 C22 . . 108.31(14) ?
    O7 C30 C12 . . 108.15(15) ?
    C22 C30 C12 . . 100.90(14) ?
    O7 C30 H30 . . 112.9 ?
    C22 C30 H30 . . 112.9 ?
    C12 C30 H30 . . 112.9 ?
    C31 O7 C30 . . 115.70(15) ?
    O8 C31 O7 . . 122.9(2) ?
    O8 C31 C32 . . 124.97(19) ?
    O7 C31 C32 . . 112.15(17) ?
    C33 C32 C37 . . 119.3(2) ?
    C33 C32 C31 . . 122.55(19) ?
    C37 C32 C31 . . 118.14(19) ?
    C32 C33 C34 . . 119.6(2) ?
    C32 C33 H33 . . 120.2 ?
    C34 C33 H33 . . 120.2 ?
    C35 C34 C33 . . 120.2(2) ?
    C35 C34 H34 . . 119.9 ?
    C33 C34 H34 . . 119.9 ?
    C36 C35 C34 . . 120.0(3) ?
    C36 C35 H35 . . 120.0 ?
    C34 C35 H35 . . 120.0 ?
    C35 C36 C37 . . 120.5(2) ?
    C35 C36 H36 . . 119.7 ?
    C37 C36 H36 . . 119.7 ?
    C36 C37 C32 . . 120.4(2) ?
    C36 C37 H37 . . 119.8 ?
    C32 C37 H37 . . 119.8 ?
loop_
    _geom_torsion_atom_site_label_1
    _geom_torsion_atom_site_label_2
    _geom_torsion_atom_site_label_3
    _geom_torsion_atom_site_label_4
    _geom_torsion_site_symmetry_1
    _geom_torsion_site_symmetry_2
    _geom_torsion_site_symmetry_3
    _geom_torsion_site_symmetry_4
    _geom_torsion
    _geom_torsion_publ_flag
    O1 C1 C2 C7 . . . . -179.64(19) ?
    N2 C1 C2 C7 . . . . 0.4(2) ?
    O1 C1 C2 C3 . . . . 0.9(3) ?
    N2 C1 C2 C3 . . . . -178.99(16) ?
    C7 C2 C3 C4 . . . . -0.7(3) ?
    C1 C2 C3 C4 . . . . 178.7(2) ?
    C2 C3 C4 C5 . . . . 0.2(4) ?
    C3 C4 C5 C6 . . . . 0.2(4) ?
    C4 C5 C6 C7 . . . . -0.1(4) ?
    C3 C2 C7 N1 . . . . -178.85(19) ?
    C1 C2 C7 N1 . . . . 1.7(3) ?
    C3 C2 C7 C6 . . . . 0.8(3) ?
    C1 C2 C7 C6 . . . . -178.6(2) ?
    C5 C6 C7 N1 . . . . 179.3(2) ?
    C5 C6 C7 C2 . . . . -0.4(4) ?
    C2 C7 N1 C8 . . . . -2.3(3) ?
    C6 C7 N1 C8 . . . . 178.0(2) ?
    O1 C1 N2 C8 . . . . 178.11(19) ?
    C2 C1 N2 C8 . . . . -2.0(2) ?
    O1 C1 N2 C9 . . . . -4.4(3) ?
    C2 C1 N2 C9 . . . . 175.55(15) ?
    C7 N1 C8 N2 . . . . 0.8(3) ?
    C1 N2 C8 N1 . . . . 1.5(3) ?
    C9 N2 C8 N1 . . . . -176.0(2) ?
    C8 N2 C9 C10 . . . . -95.6(2) ?
    C1 N2 C9 C10 . . . . 86.8(2) ?
    N2 C9 C10 N3 . . . . 152.32(18) ?
    N2 C9 C10 C11 . . . . -28.9(3) ?
    N3 C10 C11 N5 . . . . -0.2(2) ?
    C9 C10 C11 N5 . . . . -179.07(19) ?
    C11 C10 N3 N4 . . . . 0.2(2) ?
    C9 C10 N3 N4 . . . . 179.22(17) ?
    C10 N3 N4 N5 . . . . -0.1(2) ?
    N3 N4 N5 C11 . . . . 0.0(2) ?
    N3 N4 N5 C12 . . . . 173.02(15) ?
    C10 C11 N5 N4 . . . . 0.1(2) ?
    C10 C11 N5 C12 . . . . -172.54(17) ?
    N4 N5 C12 O2 . . . . -101.9(2) ?
    C11 N5 C12 O2 . . . . 70.0(2) ?
    N4 N5 C12 C30 . . . . 15.8(2) ?
    C11 N5 C12 C30 . . . . -172.38(17) ?
    N5 C12 O2 C13 . . . . 105.43(16) ?
    C30 C12 O2 C13 . . . . -15.1(2) ?
    C12 O2 C13 C14 . . . . -136.61(18) ?
    C12 O2 C13 C22 . . . . -8.5(2) ?
    O2 C13 C14 O3 . . . . 60.5(2) ?
    C22 C13 C14 O3 . . . . -59.1(2) ?
    O4 C15 O3 C14 . . . . -1.7(3) ?
    C16 C15 O3 C14 . . . . 179.56(18) ?
    C13 C14 O3 C15 . . . . -157.97(19) ?
    O4 C15 C16 C17 . . . . -167.0(2) ?
    O3 C15 C16 C17 . . . . 11.7(3) ?
    O4 C15 C16 C21 . . . . 11.1(3) ?
    O3 C15 C16 C21 . . . . -170.2(2) ?
    C21 C16 C17 C18 . . . . -0.8(3) ?
    C15 C16 C17 C18 . . . . 177.3(2) ?
    C16 C17 C18 C19 . . . . 1.0(4) ?
    C17 C18 C19 C20 . . . . -0.5(4) ?
    C18 C19 C20 C21 . . . . -0.3(5) ?
    C19 C20 C21 C16 . . . . 0.5(4) ?
    C17 C16 C21 C20 . . . . 0.0(4) ?
    C15 C16 C21 C20 . . . . -178.1(2) ?
    O2 C13 C22 O5 . . . . 147.77(14) ?
    C14 C13 C22 O5 . . . . -90.54(19) ?
    O2 C13 C22 C30 . . . . 28.67(18) ?
    C14 C13 C22 C30 . . . . 150.35(16) ?
    C30 C22 O5 C23 . . . . -148.57(16) ?
    C13 C22 O5 C23 . . . . 96.90(19) ?
    C22 O5 C23 O6 . . . . -1.7(3) ?
    C22 O5 C23 C24 . . . . 178.91(16) ?
    O6 C23 C24 C29 . . . . -162.5(2) ?
    O5 C23 C24 C29 . . . . 16.9(3) ?
    O6 C23 C24 C25 . . . . 14.6(3) ?
    O5 C23 C24 C25 . . . . -166.00(16) ?
    C29 C24 C25 C26 . . . . 0.7(3) ?
    C23 C24 C25 C26 . . . . -176.40(19) ?
    C24 C25 C26 C27 . . . . 0.4(3) ?
    C25 C26 C27 C28 . . . . -1.3(4) ?
    C26 C27 C28 C29 . . . . 1.0(4) ?
    C25 C24 C29 C28 . . . . -1.0(3) ?
    C23 C24 C29 C28 . . . . 176.0(2) ?
    C27 C28 C29 C24 . . . . 0.1(4) ?
    O5 C22 C30 O7 . . . . -42.7(2) ?
    C13 C22 C30 O7 . . . . 77.08(16) ?
    O5 C22 C30 C12 . . . . -156.17(15) ?
    C13 C22 C30 C12 . . . . -36.37(17) ?
    O2 C12 C30 O7 . . . . -81.39(17) ?
    N5 C12 C30 O7 . . . . 158.48(14) ?
    O2 C12 C30 C22 . . . . 32.19(18) ?
    N5 C12 C30 C22 . . . . -87.95(17) ?
    C22 C30 O7 C31 . . . . 176.14(16) ?
    C12 C30 O7 C31 . . . . -75.31(19) ?
    C30 O7 C31 O8 . . . . 0.3(3) ?
    C30 O7 C31 C32 . . . . 178.77(15) ?
    O8 C31 C32 C33 . . . . -170.3(2) ?
    O7 C31 C32 C33 . . . . 11.3(3) ?
    O8 C31 C32 C37 . . . . 10.9(3) ?
    O7 C31 C32 C37 . . . . -167.5(2) ?
    C37 C32 C33 C34 . . . . 0.1(4) ?
    C31 C32 C33 C34 . . . . -178.7(2) ?
    C32 C33 C34 C35 . . . . 0.5(4) ?
    C33 C34 C35 C36 . . . . -0.5(5) ?
    C34 C35 C36 C37 . . . . -0.1(5) ?
    C35 C36 C37 C32 . . . . 0.7(4) ?
    C33 C32 C37 C36 . . . . -0.7(4) ?
    C31 C32 C37 C36 . . . . 178.2(2) ?
loop_
    _geom_hbond_atom_site_label_D
    _geom_hbond_atom_site_label_H
    _geom_hbond_atom_site_label_A
    _geom_hbond_site_symmetry_A
    _geom_hbond_distance_DH
    _geom_hbond_distance_HA
    _geom_hbond_distance_DA
    _geom_hbond_angle_DHA
    C3 H3 O6 1_645 0.93 2.57 3.483(3) 167.7
    C13 H13 O6 1_545 0.98 2.36 3.293(3) 158.9
    C6 H6 N1 2_847 0.93 2.62 3.390(3) 140.7
data_global
_journal_date_recd_electronic     2012-10-01
_journal_date_accepted     2012-10-12
_journal_name_full     'Acta Crystallographica, Section E'
_journal_year     2012
_journal_volume     68
_journal_issue     11
_journal_page_first     o3166
_journal_page_last     o3166
_journal_paper_category     QO
_journal_paper_doi     10.1107/S1600536812042778
_journal_coeditor_code     BT6845
_publ_contact_author_name     'Mohamed EL AZHARI'
_publ_contact_author_address
;
Laboratoire de la Mati\`ere Condens\'ee et des Nanostructures, Facult\'e
des Sciences et Techniques Gu\'eliz, Marrakech, Morocco
;
_publ_contact_author_email     'm_elazhari52@yahoo.com'
_publ_contact_author_fax     '212 537 77 54 40'
_publ_contact_author_phone     '212 537 77 54 40'
_publ_section_title
;\
3-{[1-(2,3,5-Tri-<i>O</i>-benzoyl-\b-<i>D</i>-ribofuranos-1-yl)-\
1<i>H</i>-1,2,3-triazol-4-yl]methyl}quinazolin-4(3<i>H</i>)-one
;
loop_
    _publ_author_name
    _publ_author_address
    'Ouahrouch, Abdelaaziz'
;
Laboratoire de Chimie Bio-organique et Macromol\'eculaire,
Facult\'e des Sciences et Techniques Gu\'eliz, Marrakech, Morocco
;
    'Taourirte, Moha'
;
Laboratoire de Chimie Bio-organique et Macromol\'eculaire,
Facult\'e des Sciences et Techniques Gu\'eliz, Marrakech, Morocco
;
    'El Azhari, Mohamed'
;
Laboratoire de la Mati\`ere Condens\'ee et des Nanostructures,
Facult\'e des Sciences et Techniques Gu\'eliz, Marrakech, Morocco
;
    'Saadi, Mohamed'
;
Laboratoire de Chimie du Solide Appliqu\'ee,
Facult\'e des Sciences, Universit\'e Mohammed V-Agdal
Avenue Ibn Battouta, BP 1014, Rabat, Morocco
;
    'El Ammari, Lahcen'
;
Laboratoire de Chimie du Solide Appliqu\'ee,
Facult\'e des Sciences, Universit\'e Mohammed V-Agdal
Avenue Ibn Battouta, BP 1014, Rabat, Morocco
;
_iucr_refine_instructions_details
;
TITL EL_AZH11 in P2(1)
CELL  0.71073  11.2646   5.6471  25.7507   90.000   99.595   90.000
ZERR    2.00   0.0002   0.0001   0.0004    0.000    0.001    0.000
LATT  -1
SYMM  - X, 1/2 + Y, - Z
SFAC  C    H    N    O
UNIT  74   58   10   16
MERG   4
ACTA
OMIT     0   0   2
OMIT    -1   0   2
OMIT     1   0   1
OMIT     1   0   0
OMIT     1   0   2
OMIT     0   0   3
FMAP   2
PLAN   10
CONF
SIZE     0.25   0.29   0.33
BOND
BOND $H
HTAB  3.5
HTAB C3 O6_$1
HTAB C13 O6_$2
HTAB C6 N1_$3
eqiv $1 1+x, -1+y, z
eqiv $2 x, -1+y, z
eqiv $3 3-x, -1/2+y, 2-z
L.S.  4
TEMP    23.00
WGHT      0.0384      0.1513
FVAR       0.23134
O1    4    1.487793    0.519333    0.770790    11.00000    0.06703    0.07743 =
         0.03631    0.00245    0.01207    0.00543
C1    1    1.474369    0.540239    0.816627    11.00000    0.03542    0.04169 =
         0.04030   -0.00043    0.00358   -0.00810
C2    1    1.526901    0.386378    0.859685    11.00000    0.03460    0.04454 =
         0.04198    0.00180    0.00206   -0.00897
C3    1    1.601059    0.197765    0.850445    11.00000    0.03830    0.05409 =
         0.06570   -0.00169    0.00851   -0.00554
AFIX  43
H3    2    1.616020    0.167482    0.816627    11.00000   -1.20000
AFIX   0
C4    1    1.651638    0.057490    0.891997    11.00000    0.04948    0.05721 =
         0.10517    0.01763    0.00507    0.00853
AFIX  43
H4    2    1.701267   -0.068179    0.886309    11.00000   -1.20000
AFIX   0
C5    1    1.628850    0.102928    0.942230    11.00000    0.07672    0.08225 =
         0.07455    0.03196   -0.00941    0.00639
AFIX  43
H5    2    1.663783    0.007252    0.970018    11.00000   -1.20000
AFIX   0
C6    1    1.556470    0.284519    0.951685    11.00000    0.08177    0.07971 =
         0.04569    0.01690    0.00061   -0.00101
AFIX  43
H6    2    1.542083    0.312223    0.985692    11.00000   -1.20000
AFIX   0
C7    1    1.503573    0.429838    0.910303    11.00000    0.05089    0.05481 =
         0.03946    0.00354    0.00124   -0.00915
N1    3    1.428805    0.612515    0.921255    11.00000    0.07443    0.06590 =
         0.03876   -0.00495    0.01048    0.00126
N2    3    1.404328    0.722413    0.831754    11.00000    0.04473    0.03902 =
         0.03938    0.00154   -0.00052   -0.00562
C8    1    1.384864    0.746236    0.882687    11.00000    0.06284    0.05282 =
         0.04717   -0.00845    0.00747    0.00098
AFIX  43
H8    2    1.335552    0.870074    0.889787    11.00000   -1.20000
AFIX   0
C9    1    1.354802    0.897240    0.792103    11.00000    0.05481    0.03910 =
         0.05608    0.00770   -0.00593   -0.00876
AFIX  23
H9A   2    1.411850    0.922822    0.768299    11.00000   -1.20000
H9B   2    1.344386    1.046429    0.809465    11.00000   -1.20000
AFIX   0
C10   1    1.236293    0.822822    0.760785    11.00000    0.04634    0.03268 =
         0.04172    0.00275    0.00320   -0.00068
C11   1    1.189966    0.605193    0.747618    11.00000    0.04374    0.03189 =
         0.05289    0.00324   -0.00678    0.00567
AFIX  43
H11   2    1.225316    0.458823    0.756639    11.00000   -1.20000
AFIX   0
N3    3    1.156277    0.988511    0.739673    11.00000    0.04390    0.02963 =
         0.05798    0.00365    0.00742    0.00083
N4    3    1.061108    0.882679    0.713807    11.00000    0.04085    0.03081 =
         0.06379    0.00478    0.00504    0.00304
N5    3    1.081150    0.648607    0.718512    11.00000    0.04002    0.02901 =
         0.04675    0.00083    0.00184    0.00254
C12   1    0.988162    0.473893    0.699442    11.00000    0.04100    0.03177 =
         0.04454   -0.00178    0.00271    0.00101
AFIX  13
H12   2    1.023263    0.344974    0.681511    11.00000   -1.20000
AFIX   0
O2    4    0.937678    0.382059    0.741590    11.00000    0.04797    0.04372 =
         0.05326    0.01300    0.00586    0.00394
C13   1    0.819060    0.477939    0.741756    11.00000    0.03940    0.04405 =
         0.04720    0.00054    0.00221   -0.00872
AFIX  13
H13   2    0.760150    0.353575    0.729784    11.00000   -1.20000
AFIX   0
C14   1    0.807321    0.541640    0.797076    11.00000    0.04795    0.06637 =
         0.04438    0.00571    0.00748   -0.01357
AFIX  23
H14A  2    0.727277    0.603342    0.797861    11.00000   -1.20000
H14B  2    0.818470    0.401312    0.819073    11.00000   -1.20000
AFIX   0
C15   1    0.922617    0.728445    0.870004    11.00000    0.04864    0.06296 =
         0.03747    0.00422    0.00876    0.00657
O3    4    0.895756    0.716625    0.817243    11.00000    0.05460    0.06395 =
         0.03687    0.00094    0.00283   -0.01375
O4    4    0.873816    0.604957    0.898221    11.00000    0.08714    0.09598 =
         0.04624    0.00685    0.01558   -0.02358
C16   1    1.014562    0.909556    0.888827    11.00000    0.04887    0.05536 =
         0.03950   -0.00419    0.00483    0.00594
C17   1    1.050988    1.077776    0.855892    11.00000    0.05837    0.05799 =
         0.04508   -0.00439    0.00951    0.00311
AFIX  43
H17   2    1.019903    1.075906    0.820093    11.00000   -1.20000
AFIX   0
C18   1    1.133649    1.249004    0.876100    11.00000    0.08311    0.06577 =
         0.06363   -0.00839    0.01852   -0.01011
AFIX  43
H18   2    1.157221    1.363798    0.854002    11.00000   -1.20000
AFIX   0
C19   1    1.181126    1.249480    0.929040    11.00000    0.07409    0.08768 =
         0.06843   -0.02453    0.00968   -0.01704
AFIX  43
H19   2    1.237159    1.364095    0.942530    11.00000   -1.20000
AFIX   0
C20   1    1.146001    1.081345    0.961948    11.00000    0.08412    0.10605 =
         0.04785   -0.01825   -0.00330   -0.00975
AFIX  43
H20   2    1.178593    1.082086    0.997591    11.00000   -1.20000
AFIX   0
C21   1    1.062940    0.912295    0.942355    11.00000    0.07781    0.08608 =
         0.04051    0.00004    0.00373   -0.00559
AFIX  43
H21   2    1.038885    0.799477    0.964779    11.00000   -1.20000
AFIX   0
C22   1    0.805139    0.672002    0.700079    11.00000    0.03486    0.03894 =
         0.04077   -0.00394    0.00090   -0.00003
AFIX  13
H22   2    0.834929    0.823137    0.715843    11.00000   -1.20000
AFIX   0
O5    4    0.682251    0.695826    0.674246    11.00000    0.03798    0.04710 =
         0.04823   -0.01112   -0.00109    0.00646
O6    4    0.656402    0.990376    0.729339    11.00000    0.05579    0.05449 =
         0.07610   -0.02523    0.00792   -0.00147
C23   1    0.617048    0.866879    0.692776    11.00000    0.04291    0.03654 =
         0.04742   -0.00185    0.00984   -0.00124
C24   1    0.492305    0.881479    0.663156    11.00000    0.04114    0.04814 =
         0.04434    0.00944    0.01163    0.00297
C25   1    0.425221    1.081251    0.670480    11.00000    0.05819    0.06179 =
         0.06159    0.01897    0.02151    0.01614
AFIX  43
H25   2    0.459942    1.204358    0.691752    11.00000   -1.20000
AFIX   0
C26   1    0.306480    1.096291    0.645982    11.00000    0.06219    0.09499 =
         0.07802    0.03873    0.02668    0.03302
AFIX  43
H26   2    0.261450    1.230341    0.650629    11.00000   -1.20000
AFIX   0
C27   1    0.255470    0.916353    0.615216    11.00000    0.04677    0.12323 =
         0.07792    0.04785    0.00441    0.01296
AFIX  43
H27   2    0.175105    0.926577    0.599471    11.00000   -1.20000
AFIX   0
C28   1    0.321367    0.719019    0.607073    11.00000    0.06283    0.09483 =
         0.08116    0.01137   -0.01489   -0.01185
AFIX  43
H28   2    0.286001    0.597576    0.585459    11.00000   -1.20000
AFIX   0
C29   1    0.440551    0.701320    0.631114    11.00000    0.05220    0.06510 =
         0.06469    0.00264   -0.00192   -0.00073
AFIX  43
H29   2    0.485459    0.568187    0.625630    11.00000   -1.20000
AFIX   0
C30   1    0.884534    0.587103    0.661720    11.00000    0.04170    0.03879 =
         0.03848   -0.00045    0.00401    0.00165
AFIX  13
H30   2    0.910997    0.715890    0.640838    11.00000   -1.20000
AFIX   0
O7    4    0.821657    0.402513    0.629738    11.00000    0.04365    0.05201 =
         0.03945   -0.00932    0.00507   -0.00143
O8    4    0.974359    0.388650    0.583657    11.00000    0.05588    0.09253 =
         0.06724   -0.02035    0.02338   -0.01323
C31   1    0.877599    0.317235    0.591149    11.00000    0.04940    0.05848 =
         0.04038   -0.00477    0.00757    0.00635
C32   1    0.808170    0.125054    0.560985    11.00000    0.05209    0.05683 =
         0.03548   -0.00333    0.00342    0.00571
C33   1    0.690782    0.073281    0.565863    11.00000    0.06833    0.07262 =
         0.05667   -0.01480    0.02253   -0.01078
AFIX  43
H33   2    0.651588    0.162313    0.588251    11.00000   -1.20000
AFIX   0
C34   1    0.631710   -0.112009    0.537228    11.00000    0.08112    0.08863 =
         0.07248   -0.01969    0.02562   -0.02956
AFIX  43
H34   2    0.552403   -0.146701    0.540181    11.00000   -1.20000
AFIX   0
C35   1    0.689989   -0.244914    0.504426    11.00000    0.10209    0.07111 =
         0.06307   -0.02293    0.00856   -0.01596
AFIX  43
H35   2    0.650298   -0.370008    0.485449    11.00000   -1.20000
AFIX   0
C36   1    0.805860   -0.193209    0.499753    11.00000    0.07836    0.09567 =
         0.06628   -0.03570    0.00428    0.01475
AFIX  43
H36   2    0.845016   -0.283629    0.477590    11.00000   -1.20000
AFIX   0
C37   1    0.864980   -0.009701    0.527345    11.00000    0.05441    0.08890 =
         0.05496   -0.02171    0.00426    0.01139
AFIX  43
H37   2    0.943778    0.025125    0.523561    11.00000   -1.20000
HKLF    4
REM  EL_AZH11 in P2(1)
REM R1 =  0.0332 for   3651 Fo > 4sig(Fo)  and  0.0475 for all   4490 data
REM    451 parameters refined using      1 restraints
END
WGHT      0.0384      0.1513
REM Highest difference peak  0.137,  deepest hole -0.125,  1-sigma level  0.026
Q1    1   0.6696  1.0322  0.6961  11.00000  0.05    0.14
Q2    1   0.9581  1.0619  0.8203  11.00000  0.05    0.12
Q3    1   0.8590  0.6276  0.6885  11.00000  0.05    0.12
Q4    1   0.5504  1.3357  0.6795  11.00000  0.05    0.12
Q5    1   1.4771  0.6920  0.8293  11.00000  0.05    0.11
Q6    1   1.3992  0.5822  0.8224  11.00000  0.05    0.11
Q7    1   1.3774  0.6053  0.9458  11.00000  0.05    0.10
Q8    1   1.0399  0.3421  0.6995  11.00000  0.05    0.10
Q9    1   0.8443  0.1881  0.5793  11.00000  0.05    0.10
Q10   1   0.4746  1.0046  0.6518  11.00000  0.05    0.10
;
