# Supplementary material for: 3-{[1-(2,3,5-Tri-O-benzoyl-β-d-ribofur­an­os-1-yl)-1H-1,2,3-triazol-4-yl]meth­yl}quin­a­zolin-4(3H)-one
Source: Acta Crystallogr Sect E Struct Rep Online. 2012 Oct 20;68(Pt 11):o3166. doi: 10.1107/S1600536812042778 (PMC3515260; doi:10.1107/S1600536812042778)
Supplement: Supplementary file 2 [file e-68-o3166-Isup2.hkl]

#
# h,k,l, Fc-squared, Fo-squared, sigma(Fo-squared) and status flag
#
data_I
_shelx_title ' EL_AZH11 in P2(1)'
_shelx_refln_list_code          4
_shelx_F_calc_maximum      136.17
_exptl_crystal_F_000       700.00
_reflns_d_resolution_high  0.7453
 
loop_
 _symmetry_equiv_pos_as_xyz
 'x, y, z'
 '-x, y+1/2, -z'
 
_cell_length_a    11.2646
_cell_length_b     5.6471
_cell_length_c    25.7507
_cell_angle_alpha  90.000
_cell_angle_beta   99.595
_cell_angle_gamma  90.000
 
_shelx_F_squared_multiplier     1.000
 
loop_
 _refln_index_h
 _refln_index_k
 _refln_index_l
 _refln_F_squared_calc
 _refln_F_squared_meas
 _refln_F_squared_sigma
 _refln_observed_status
   2   0   0      918.26      929.37      8.12 o
   3   0   0     1073.82     1041.59      9.26 o
   4   0   0     2452.54     2337.19     18.70 o
   5   0   0        0.56        1.36      0.52 o
   6   0   0     1366.54     1496.82     13.54 o
   7   0   0      327.50      328.38      5.32 o
   8   0   0      147.63      151.42      3.35 o
   9   0   0       49.58       55.84      2.44 o
  10   0   0       70.46       69.56      2.88 o
  11   0   0        0.01        2.86      2.71 o
  12   0   0       15.93       16.82      5.23 o
  13   0   0        7.02        2.62      3.30 o
  14   0   0        8.66        9.47      5.14 o
   1   1   0     1527.91     1462.23      9.65 o
   2   1   0    14307.81    13907.23     95.28 o
   3   1   0     1636.38     1643.46     11.81 o
   4   1   0      373.98      362.59      3.26 o
   5   1   0     2072.59     2196.95     16.71 o
   6   1   0      435.66      451.47      4.21 o
   7   1   0      199.89      204.57      2.66 o
   8   1   0      274.06      269.01      3.29 o
   9   1   0       37.13       39.82      1.63 o
  10   1   0       26.40       27.10      1.77 o
  11   1   0       12.09       13.88      1.66 o
  12   1   0        9.40        9.70      1.84 o
  13   1   0       13.46        8.64      2.15 o
  14   1   0        1.16       -1.31      2.48 o
   0   2   0      243.05      257.96      3.57 o
   1   2   0      518.22      506.34      3.78 o
   2   2   0     1186.05     1215.29      8.41 o
   3   2   0      189.98      179.73      1.78 o
   4   2   0     1776.39     1921.78     12.14 o
   5   2   0       98.46       87.13      1.86 o
   6   2   0     1177.69     1224.46      9.16 o
   7   2   0      163.03      161.53      2.32 o
   8   2   0      304.00      287.16      4.06 o
   9   2   0      216.20      211.26      3.62 o
  10   2   0      133.97      127.24      3.35 o
  11   2   0        8.42        9.25      1.50 o
  12   2   0        5.65        6.77      1.33 o
  13   2   0       22.11       24.04      2.89 o
  14   2   0        8.01        8.29      2.27 o
   1   3   0      665.50      666.54      5.80 o
   2   3   0      709.51      715.83      5.43 o
   3   3   0        1.99        2.02      0.51 o
   4   3   0      643.24      666.45      5.35 o
   5   3   0      100.80       98.05      1.67 o
   6   3   0      202.44      198.54      2.55 o
   7   3   0      575.71      563.77      5.80 o
   8   3   0      283.26      284.38      4.11 o
   9   3   0       77.69       81.97      2.46 o
  10   3   0      104.55       96.47      2.79 o
  11   3   0        3.29        3.04      1.52 o
  12   3   0       19.78       18.93      2.00 o
  13   3   0       13.97       19.49      2.41 o
   0   4   0      283.44      306.97      5.07 o
   1   4   0      102.82      101.84      1.99 o
   2   4   0      117.80      120.52      2.17 o
   3   4   0       64.09       58.00      1.57 o
   4   4   0       27.85       28.47      1.03 o
   5   4   0        9.92        8.69      0.91 o
   6   4   0       38.97       35.08      1.90 o
   7   4   0      132.72      123.64      2.56 o
   8   4   0       26.19       27.13      1.71 o
   9   4   0       24.65       21.12      1.91 o
  10   4   0       13.81       12.68      1.55 o
  11   4   0        3.77        3.86      1.46 o
  12   4   0       30.93       29.70      2.09 o
   1   5   0       11.57       10.60      1.39 o
   2   5   0      193.76      194.53      3.35 o
   3   5   0      159.46      156.55      2.99 o
   4   5   0       65.42       61.45      2.28 o
   5   5   0       73.04       69.94      2.61 o
   6   5   0        3.90        3.44      0.79 o
   7   5   0        7.90        8.04      1.07 o
   8   5   0       10.05       11.02      1.24 o
   9   5   0       27.65       28.56      1.67 o
  10   5   0        0.26       -0.14      1.26 o
  11   5   0        3.44        5.45      1.93 o
   0   6   0      120.28      129.23      8.04 o
   1   6   0       41.28       42.91      2.30 o
   2   6   0       57.40       62.79      2.79 o
   3   6   0       23.61       31.44      2.57 o
   4   6   0        3.46        2.79      2.29 o
   5   6   0       10.45        9.53      1.73 o
   6   6   0        4.20        2.89      1.89 o
   7   6   0       18.69       26.09      2.78 o
   8   6   0        0.21        2.90      4.12 o
   9   6   0       12.53       16.17      2.83 o
   1   7   0        3.26        1.19      2.75 o
   2   7   0        3.62        5.61      2.06 o
   3   7   0        2.45        3.82      1.99 o
   4   7   0       12.12       15.09      2.62 o
   5   7   0        0.11       -0.34      1.98 o
 -14   0   1        0.03        1.61      4.11 o
 -13   0   1       11.70       13.02      4.20 o
 -12   0   1       83.34       85.85      4.67 o
 -11   0   1      101.96      104.99      5.61 o
 -10   0   1        6.01        4.49      1.65 o
  -9   0   1      141.50      137.28      3.34 o
  -8   0   1       12.29       13.63      1.50 o
  -7   0   1       17.16       14.61      1.14 o
  -6   0   1       80.49       91.91      1.97 o
  -5   0   1     1327.45     1329.12     13.18 o
  -4   0   1        1.64        5.32      0.42 o
  -3   0   1      614.36      602.34      5.15 o
  -2   0   1    10829.59    10172.06    104.84 o
  -1   0   1        0.07       -0.08      0.08 o
   0   0   1        1.29        0.00      1.32 o
   2   0   1     1878.18     1943.22     18.05 o
   3   0   1      481.19      481.87      5.18 o
   4   0   1     1377.89     1430.84     12.77 o
   5   0   1     2219.14     2264.37     25.85 o
   6   0   1      676.29      713.88      7.14 o
   7   0   1      116.82      124.00      2.34 o
   8   0   1      341.71      361.95      5.76 o
   9   0   1        0.49        1.21      1.30 o
  10   0   1       25.60       28.17      2.04 o
  11   0   1       72.65       73.87      4.48 o
  12   0   1       40.18       54.75      6.91 o
  13   0   1        0.03       -2.80      4.48 o
  14   0   1       13.44       15.76      4.29 o
 -14   1   1       15.30       17.54      3.33 o
 -13   1   1        2.02        0.45      1.92 o
 -12   1   1        3.65        1.20      1.61 o
 -11   1   1       37.17       36.77      2.10 o
 -10   1   1      236.84      239.91      3.38 o
  -9   1   1       11.92       10.39      1.03 o
  -8   1   1       18.23       21.87      1.20 o
  -7   1   1      230.67      240.62      2.62 o
  -6   1   1      103.35       99.31      1.47 o
  -5   1   1       54.49       55.50      1.02 o
  -4   1   1     1190.54     1155.54      8.58 o
  -3   1   1     6919.55     6768.65     43.89 o
  -2   1   1     8811.84     8629.28     53.87 o
  -1   1   1      365.90      321.19      2.37 o
   0   1   1     5516.91     5283.96     32.61 o
   1   1   1     1647.25     1584.39      9.97 o
   2   1   1     9823.48     9763.40     70.85 o
   3   1   1     3849.26     3951.10     29.59 o
   4   1   1     1179.64     1130.06      8.96 o
   5   1   1      376.36      387.50      3.85 o
   6   1   1      479.28      498.91      4.86 o
   7   1   1       93.29       91.50      1.85 o
   8   1   1       83.40       78.71      1.88 o
   9   1   1       37.97       41.96      2.13 o
  10   1   1      210.25      211.27      3.41 o
  11   1   1       47.84       45.93      1.74 o
  12   1   1       32.24       34.35      2.66 o
  13   1   1       22.32       26.25      3.74 o
  14   1   1       12.26       12.47      3.62 o
 -14   2   1        2.53        3.48      2.14 o
 -13   2   1        5.42        2.19      2.04 o
 -12   2   1       21.26       22.28      2.31 o
 -11   2   1        4.39        3.92      1.97 o
 -10   2   1        8.44        7.50      1.36 o
  -9   2   1       20.88       19.99      1.51 o
  -8   2   1       25.00       26.80      1.46 o
  -7   2   1      166.49      155.29      2.86 o
  -6   2   1      741.16      725.28      5.59 o
  -5   2   1      446.81      389.96      3.50 o
  -4   2   1      124.61      119.02      1.48 o
  -3   2   1      771.22      771.89      8.36 o
  -2   2   1      360.95      357.21      2.81 o
  -1   2   1      348.01      347.43      2.69 o
   0   2   1      687.63      666.89      5.42 o
   1   2   1      410.00      402.47      3.59 o
   2   2   1       64.65       60.61      0.95 o
   3   2   1      524.05      563.61      4.24 o
   4   2   1     1351.30     1424.32      9.69 o
   5   2   1      837.37      834.64      7.65 o
   6   2   1       10.58       15.38      1.01 o
   7   2   1      188.79      184.11      2.78 o
   8   2   1      238.92      241.72      3.45 o
   9   2   1       88.32       88.17      2.61 o
  10   2   1      106.06      109.95      3.07 o
  11   2   1        0.11        1.17      1.32 o
  12   2   1       23.18       21.03      2.38 o
  13   2   1        1.48        2.64      2.17 o
  14   2   1        1.01       -1.29      3.30 o
 -13   3   1        7.78       11.82      1.69 o
 -12   3   1        1.28       -0.27      1.50 o
 -11   3   1        4.05        3.78      1.48 o
 -10   3   1        4.03        5.30      1.32 o
  -9   3   1       45.98       45.03      1.93 o
  -8   3   1       29.45       27.18      1.56 o
  -7   3   1       41.06       46.92      1.49 o
  -6   3   1       24.55       24.15      1.06 o
  -5   3   1      196.38      199.13      2.35 o
  -4   3   1      332.38      342.81      3.08 o
  -3   3   1       42.08       43.64      1.04 o
  -2   3   1      133.97      134.61      1.54 o
  -1   3   1      331.18      309.11      3.22 o
   0   3   1      333.02      324.56      3.34 o
   1   3   1      304.46      302.47      3.22 o
   2   3   1      159.80      151.78      2.39 o
   3   3   1      767.66      796.41      6.11 o
   4   3   1      611.41      620.15      4.83 o
   5   3   1       51.08       52.03      1.27 o
   6   3   1       35.73       41.14      1.24 o
   7   3   1       53.27       52.94      1.72 o
   8   3   1      503.68      491.13      5.57 o
   9   3   1       46.90       46.74      1.96 o
  10   3   1       43.15       43.45      2.13 o
  11   3   1        6.28        4.73      1.56 o
  12   3   1       12.78       12.43      1.88 o
  13   3   1        0.77        0.78      1.93 o
 -12   4   1       24.89       31.18      2.20 o
 -11   4   1        5.25        7.41      1.95 o
 -10   4   1       36.42       31.80      1.87 o
  -9   4   1       81.20       77.38      2.63 o
  -8   4   1       51.75       53.81      1.97 o
  -7   4   1       54.22       50.74      1.80 o
  -6   4   1        9.65       10.96      0.99 o
  -5   4   1       80.07       81.55      1.71 o
  -4   4   1       92.15      101.63      1.69 o
  -3   4   1       59.84       63.35      1.66 o
  -2   4   1       14.51       11.61      0.88 o
  -1   4   1       67.94       62.77      1.68 o
   0   4   1       75.43       73.09      2.21 o
   1   4   1       22.55       20.57      1.18 o
   2   4   1        3.08        3.91      0.88 o
   3   4   1       23.74       21.74      1.12 o
   4   4   1      215.71      214.46      2.46 o
   5   4   1       56.26       63.44      1.72 o
   6   4   1       54.14       49.45      1.74 o
   7   4   1       93.57       98.37      2.43 o
   8   4   1       23.83       19.24      1.49 o
   9   4   1        3.28        4.64      1.30 o
  10   4   1       40.66       37.28      2.06 o
  11   4   1       39.07       43.50      2.41 o
  12   4   1       14.16       14.16      1.85 o
 -11   5   1        7.40        6.10      1.88 o
 -10   5   1        5.64        6.51      1.80 o
  -9   5   1        7.99       10.53      1.14 o
  -8   5   1        1.66        2.59      0.98 o
  -7   5   1        3.42        4.32      0.99 o
  -6   5   1        3.24        2.16      0.82 o
  -5   5   1       19.15       17.31      1.59 o
  -4   5   1       12.86       14.72      1.96 o
  -3   5   1       59.31       57.40      2.28 o
  -2   5   1       29.37       28.92      1.64 o
  -1   5   1       33.05       30.07      1.68 o
   0   5   1       66.40       76.58      2.40 o
   1   5   1       26.38       21.84      1.59 o
   2   5   1       74.38       76.96      2.34 o
   3   5   1       83.18       82.32      2.38 o
   4   5   1        2.74        1.02      1.21 o
   5   5   1       13.97       15.88      1.77 o
   6   5   1        1.00        0.27      1.30 o
   7   5   1       11.40       11.87      1.15 o
   8   5   1        6.30        9.72      1.24 o
   9   5   1        0.14        1.41      1.99 o
  10   5   1       15.67       16.41      1.74 o
  11   5   1        5.98        6.11      1.58 o
  -9   6   1        8.70       11.81      2.58 o
  -8   6   1        0.88        3.76      2.24 o
  -7   6   1       18.01       17.71      2.53 o
  -6   6   1       13.01       15.86      1.81 o
  -5   6   1        8.45        8.11      1.63 o
  -4   6   1        0.94        2.53      1.92 o
  -3   6   1        4.27        0.58      1.38 o
  -2   6   1       88.62       87.62      3.70 o
  -1   6   1       39.24       49.63      2.61 o
   0   6   1       34.72       40.26      2.25 o
   1   6   1       18.97       24.21      1.96 o
   2   6   1       15.56       16.88      3.03 o
   3   6   1        0.45        0.03      1.49 o
   4   6   1       10.27        9.48      1.92 o
   5   6   1        5.11        5.16      1.65 o
   6   6   1       30.26       30.15      2.40 o
   7   6   1        2.23        1.98      1.69 o
   8   6   1       12.36       11.29      2.24 o
   9   6   1       14.94       17.34      2.93 o
  -5   7   1       10.34       14.27      5.04 o
  -4   7   1       19.88       20.20      2.26 o
  -3   7   1       27.82       35.88      2.76 o
  -2   7   1        5.75        6.19      2.51 o
  -1   7   1        1.59       -1.52      1.76 o
   0   7   1        5.77        3.92      2.18 o
   1   7   1       12.18       12.33      2.35 o
   2   7   1       20.06       32.26      4.83 o
   3   7   1        6.82        9.90      2.20 o
   4   7   1       12.33       20.76      3.02 o
   5   7   1        4.63        4.51      2.02 o
 -15   0   2        0.57        6.73      5.42 o
 -14   0   2        1.53       14.58      5.79 o
 -13   0   2        3.52        1.80      3.36 o
 -12   0   2       74.92       73.52      4.31 o
 -11   0   2      109.09      107.27      4.48 o
 -10   0   2       93.67      101.60      3.45 o
  -9   0   2        9.72        9.52      2.38 o
  -8   0   2       92.40       95.00      3.65 o
  -7   0   2      123.39      129.04      3.22 o
  -6   0   2      646.15      637.39      6.54 o
  -5   0   2      700.26      703.87      9.36 o
  -4   0   2        0.16       -0.50      0.50 o
  -3   0   2        5.33       11.31      0.67 o
  -2   0   2     3180.02     3098.38     38.14 o
   2   0   2      178.29      165.90      2.42 o
   3   0   2      433.37      445.05      5.73 o
   4   0   2      271.18      284.71      3.62 o
   5   0   2      374.11      407.83      4.52 o
   6   0   2      746.16      774.19      7.74 o
   7   0   2     1672.14     1670.81     15.40 o
   8   0   2      495.09      501.03      5.57 o
   9   0   2       85.60       80.97      3.28 o
  10   0   2        1.40       -0.64      1.54 o
  11   0   2       30.81       32.41      2.82 o
  12   0   2       13.00       12.71      4.67 o
  13   0   2        0.09        0.37      4.86 o
  14   0   2        1.58        1.48      4.58 o
 -14   1   2        2.59        5.12      3.50 o
 -13   1   2        2.50        3.13      2.16 o
 -12   1   2       24.18       24.46      2.20 o
 -11   1   2      109.51      105.65      2.98 o
 -10   1   2      134.38      128.49      2.77 o
  -9   1   2      125.18      118.52      1.96 o
  -8   1   2      111.43      109.40      1.70 o
  -7   1   2       88.69       94.78      1.71 o
  -6   1   2      587.02      587.83      4.39 o
  -5   1   2      992.12      999.33      6.64 o
  -4   1   2       95.21       90.92      1.26 o
  -3   1   2     2475.94     2592.02     17.99 o
  -2   1   2      220.38      223.13      1.84 o
  -1   1   2     1304.57     1315.37     11.91 o
   0   1   2      218.14      211.66      1.63 o
   1   1   2    18542.37    17935.69    115.88 o
   2   1   2     1160.10     1061.11      8.79 o
   3   1   2     2272.52     2322.55     17.47 o
   4   1   2      391.06      374.95      3.43 o
   5   1   2      569.37      594.48      5.42 o
   6   1   2      269.46      267.65      3.18 o
   7   1   2       71.85       71.47      1.73 o
   8   1   2       30.45       27.92      1.37 o
   9   1   2        2.76        1.30      1.05 o
  10   1   2       16.95       17.06      1.41 o
  11   1   2        4.41        2.67      1.16 o
  12   1   2       15.93       17.74      2.28 o
  13   1   2        8.17        9.40      3.07 o
  14   1   2        0.45        4.32      3.10 o
 -14   2   2       39.83       44.93      3.02 o
 -13   2   2        5.12        5.03      1.88 o
 -12   2   2       33.36       29.21      2.03 o
 -11   2   2       31.22       26.59      1.83 o
 -10   2   2       38.49       39.65      2.99 o
  -9   2   2       24.09       20.01      1.71 o
  -8   2   2      188.23      187.21      3.41 o
  -7   2   2       86.01       87.59      1.41 o
  -6   2   2      564.06      582.55      5.67 o
  -5   2   2      825.66      791.85      6.10 o
  -4   2   2      455.64      459.41      3.60 o
  -3   2   2      951.58      948.80      6.51 o
  -2   2   2      102.58      103.83      1.32 o
  -1   2   2      846.16      800.04      5.22 o
   0   2   2     1118.03     1093.72      8.51 o
   1   2   2      502.84      465.07      3.67 o
   2   2   2      138.32      135.54      1.47 o
   3   2   2      992.70      959.23      6.68 o
   4   2   2      201.15      189.99      2.15 o
   5   2   2      410.91      379.98      3.75 o
   6   2   2      891.19      889.89      7.89 o
   7   2   2       84.06       81.73      2.04 o
   8   2   2        2.72        3.98      1.16 o
   9   2   2       37.74       36.54      2.02 o
  10   2   2      110.88      108.44      2.96 o
  11   2   2       31.72       33.54      2.03 o
  12   2   2       23.41       24.91      2.15 o
  13   2   2       16.46       18.54      1.71 o
  14   2   2        8.51       11.40      3.24 o
 -13   3   2        0.69        2.06      1.48 o
 -12   3   2        3.76        3.48      1.39 o
 -11   3   2       15.96       13.76      2.11 o
 -10   3   2       47.29       46.51      2.54 o
  -9   3   2       14.82       13.85      1.38 o
  -8   3   2      235.74      229.16      3.53 o
  -7   3   2      174.22      163.78      2.41 o
  -6   3   2      202.41      211.27      2.48 o
  -5   3   2      232.85      238.78      2.56 o
  -4   3   2      111.71      108.40      1.57 o
  -3   3   2      156.65      157.07      2.58 o
  -2   3   2      913.31      938.25      6.53 o
  -1   3   2       83.58       86.81      1.52 o
   0   3   2      186.78      184.49      2.32 o
   1   3   2      121.59      123.84      2.63 o
   2   3   2      553.90      576.90      6.60 o
   3   3   2      196.96      228.29      2.40 o
   4   3   2      196.61      191.83      2.20 o
   5   3   2      141.12      137.70      1.82 o
   6   3   2      143.31      137.71      2.13 o
   7   3   2      405.12      392.39      4.37 o
   8   3   2      567.09      555.97      6.11 o
   9   3   2      100.97      103.89      2.67 o
  10   3   2       17.83       20.92      1.66 o
  11   3   2        7.76        7.98      1.90 o
  12   3   2        4.20        4.61      1.94 o
  13   3   2        1.34       -1.22      3.22 o
 -12   4   2       25.25       28.70      2.54 o
 -11   4   2        6.33        6.79      1.22 o
 -10   4   2        7.84        8.08      1.32 o
  -9   4   2       36.85       34.44      1.70 o
  -8   4   2       17.22       17.28      1.30 o
  -7   4   2      110.05      105.85      2.17 o
  -6   4   2      134.36      135.77      2.81 o
  -5   4   2       73.51       71.16      1.56 o
  -4   4   2      141.73      136.69      1.93 o
  -3   4   2       15.50       15.63      0.72 o
  -2   4   2      116.15      116.15      2.09 o
  -1   4   2      126.43      130.32      2.27 o
   0   4   2      130.00      125.06      2.20 o
   1   4   2       26.79       27.39      1.30 o
   2   4   2       37.77       36.72      1.51 o
   3   4   2      159.60      140.68      2.71 o
   4   4   2       68.55       65.70      2.03 o
   5   4   2       36.83       37.35      1.40 o
   6   4   2      278.33      276.32      3.82 o
   7   4   2       74.42       72.96      3.17 o
   8   4   2       96.37       96.73      2.60 o
   9   4   2       20.79       21.14      1.79 o
  10   4   2        5.34        4.75      1.42 o
  11   4   2        4.03        4.56      1.54 o
  12   4   2       44.44       52.24      3.30 o
 -11   5   2       17.29       18.62      2.22 o
 -10   5   2       11.21       15.80      2.10 o
  -9   5   2       16.27       14.01      1.86 o
  -8   5   2       33.43       32.91      1.91 o
  -7   5   2       28.38       28.39      1.68 o
  -6   5   2        3.02        2.87      0.86 o
  -5   5   2       60.03       55.26      1.67 o
  -4   5   2      170.08      162.13      3.17 o
  -3   5   2       83.74       81.40      2.42 o
  -2   5   2      205.00      202.44      3.39 o
  -1   5   2      201.49      209.71      3.43 o
   0   5   2       35.56       33.64      1.81 o
   1   5   2       75.17       83.41      2.50 o
   2   5   2      110.64      114.11      2.84 o
   3   5   2      118.10      114.72      2.65 o
   4   5   2       52.54       52.82      2.24 o
   5   5   2       50.11       51.13      2.45 o
   6   5   2       18.38       18.54      1.83 o
   7   5   2       11.07       12.86      1.08 o
   8   5   2       11.18       11.09      1.28 o
   9   5   2        0.88        1.06      1.37 o
  10   5   2       10.38       16.81      1.91 o
  11   5   2       13.34       18.37      2.31 o
  -9   6   2        5.64        7.05      1.21 o
  -8   6   2        7.51        5.20      2.18 o
  -7   6   2        7.62       12.48      2.35 o
  -6   6   2        1.33       -0.27      2.67 o
  -5   6   2       19.30       24.07      2.59 o
  -4   6   2        3.46        4.95      1.49 o
  -3   6   2       13.18        8.93      1.80 o
  -2   6   2       19.91       22.28      2.12 o
  -1   6   2       16.49       16.15      1.95 o
   0   6   2       92.62      100.83      3.14 o
   1   6   2       23.22       27.56      2.20 o
   2   6   2       47.67       46.13      2.60 o
   3   6   2       10.99       11.55      2.24 o
   4   6   2        6.73        5.40      1.85 o
   5   6   2        0.09       -1.25      1.87 o
   6   6   2       26.13       28.34      2.43 o
   7   6   2       12.37       15.55      2.64 o
   8   6   2        9.87        8.60      2.94 o
  -5   7   2       17.15       19.86      2.85 o
  -4   7   2       41.52       49.09      2.70 o
  -3   7   2        3.80        4.28      1.87 o
  -2   7   2        8.43       11.13      2.27 o
  -1   7   2        2.92        3.97      2.55 o
   0   7   2        4.08        1.28      2.03 o
   1   7   2        0.19       -0.29      1.93 o
   2   7   2       16.19       19.17      3.51 o
   3   7   2       10.89       14.22      2.39 o
   4   7   2        6.13        6.39      2.37 o
   5   7   2        4.43        4.03      2.08 o
 -15   0   3        0.02        0.37      4.67 o
 -14   0   3        1.74       -0.56      4.48 o
 -13   0   3        0.04       -3.18      3.36 o
 -12   0   3        1.24        1.03      2.71 o
 -11   0   3       16.41       20.60      2.33 o
 -10   0   3       30.21       32.20      2.18 o
  -9   0   3      151.96      152.11      3.09 o
  -8   0   3      588.92      595.72      6.74 o
  -7   0   3       50.72       54.49      1.94 o
  -6   0   3       10.96        9.10      0.99 o
  -5   0   3      169.81      186.31      2.57 o
  -4   0   3      173.31      161.85      2.17 o
  -3   0   3      831.76      789.42      8.68 o
  -2   0   3       71.92       77.75      1.35 o
  -1   0   3      488.12      328.93     26.44 o
   1   0   3       68.01       77.31      1.61 o
   2   0   3      727.46      743.64     12.39 o
   3   0   3      128.92      117.55      2.32 o
   4   0   3      491.31      508.00      5.76 o
   5   0   3       12.62       10.71      0.89 o
   6   0   3      171.30      172.65      2.69 o
   7   0   3       98.55      105.67      2.23 o
   8   0   3       40.52       35.86      1.53 o
   9   0   3       27.07       25.97      2.25 o
  10   0   3        1.25       -1.05      1.62 o
  11   0   3        4.92        4.71      2.87 o
  12   0   3       44.11       46.53      6.91 o
  13   0   3        0.08        1.87      4.30 o
  14   0   3        1.00       -2.80      5.23 o
 -14   1   3       15.87       18.38      3.41 o
 -13   1   3        4.46        2.12      2.02 o
 -12   1   3       42.50       42.59      2.65 o
 -11   1   3      104.58      104.99      2.87 o
 -10   1   3      128.16      127.63      2.70 o
  -9   1   3       47.06       48.45      1.23 o
  -8   1   3       61.68       66.95      1.42 o
  -7   1   3      130.01      124.50      1.68 o
  -6   1   3      622.64      619.54      4.56 o
  -5   1   3       22.31       22.06      0.77 o
  -4   1   3      394.53      375.70      3.09 o
  -3   1   3     2075.30     2015.71     15.24 o
  -2   1   3     7055.81     6854.82     59.02 o
  -1   1   3     3928.43     3856.85     28.70 o
   0   1   3     4499.48     4241.93     26.33 o
   1   1   3      523.62      525.11      3.20 o
   2   1   3     2229.95     2121.86     15.51 o
   3   1   3      446.21      469.15      3.96 o
   4   1   3     1130.32     1194.37      9.63 o
   5   1   3      403.97      419.10      3.96 o
   6   1   3      242.05      260.92      3.01 o
   7   1   3      291.67      292.91      3.43 o
   8   1   3      204.57      216.44      3.03 o
   9   1   3       11.98       14.27      1.34 o
  10   1   3       29.36       32.39      2.23 o
  11   1   3       33.93       30.45      2.44 o
  12   1   3        7.31        5.68      2.28 o
  13   1   3       34.82       35.73      5.06 o
  14   1   3        1.49        0.64      4.78 o
 -14   2   3        0.35        0.58      2.54 o
 -13   2   3        1.16        0.85      1.59 o
 -12   2   3        1.93        2.43      1.01 o
 -11   2   3        7.77        8.01      1.31 o
 -10   2   3       53.21       53.01      2.16 o
  -9   2   3       64.31       60.17      2.21 o
  -8   2   3      100.68       99.88      2.01 o
  -7   2   3       92.62       96.02      1.69 o
  -6   2   3      635.88      651.68      5.56 o
  -5   2   3      151.28      153.87      1.74 o
  -4   2   3     1065.02     1080.97      7.75 o
  -3   2   3      143.36      155.20      1.50 o
  -2   2   3       47.15       40.62      0.89 o
  -1   2   3      864.38      848.26      5.75 o
   0   2   3      240.61      246.21      2.07 o
   1   2   3      441.88      432.17      4.16 o
   2   2   3      854.51      920.57      6.30 o
   3   2   3       17.79       17.46      0.67 o
   4   2   3      594.71      605.04      4.92 o
   5   2   3      595.97      621.73      5.46 o
   6   2   3       34.86       32.76      1.29 o
   7   2   3      112.95      114.64      2.29 o
   8   2   3       26.82       27.90      1.64 o
   9   2   3      283.29      281.40      4.93 o
  10   2   3       65.59       67.34      2.66 o
  11   2   3        6.16        7.33      1.68 o
  12   2   3       29.12       30.64      3.04 o
  13   2   3        1.02        0.61      1.46 o
  14   2   3        0.25        1.78      3.64 o
 -13   3   3        2.01       -0.22      2.17 o
 -12   3   3        8.22        7.60      1.45 o
 -11   3   3       13.19       14.59      2.31 o
 -10   3   3       53.74       53.90      3.09 o
  -9   3   3      122.00      119.96      2.64 o
  -8   3   3      210.22      209.54      2.95 o
  -7   3   3      166.37      155.76      2.37 o
  -6   3   3       92.35       97.87      1.61 o
  -5   3   3       60.66       62.76      1.21 o
  -4   3   3      166.93      168.77      1.86 o
  -3   3   3       96.64       92.36      1.21 o
  -2   3   3      329.18      340.15      2.90 o
  -1   3   3      417.64      427.54      3.25 o
   0   3   3      472.64      484.12      4.71 o
   1   3   3      348.62      360.70      3.69 o
   2   3   3       18.05       21.72      1.03 o
   3   3   3      261.74      264.80      2.53 o
   4   3   3       61.19       57.63      1.25 o
   5   3   3       15.82       16.87      0.87 o
   6   3   3     1032.85      985.71      7.57 o
   7   3   3      359.24      348.51      4.11 o
   8   3   3       67.91       70.50      2.98 o
   9   3   3       95.85       84.09      2.52 o
  10   3   3        5.60        6.53      1.39 o
  11   3   3        4.03        0.85      1.84 o
  12   3   3       10.92       11.85      2.19 o
  13   3   3        0.07       -1.85      2.50 o
 -12   4   3       24.21       27.98      2.59 o
 -11   4   3        0.52       -1.06      1.06 o
 -10   4   3       38.70       41.53      2.13 o
  -9   4   3       44.01       42.74      1.80 o
  -8   4   3       30.18       27.84      1.09 o
  -7   4   3       57.35       50.98      1.57 o
  -6   4   3      126.47      115.02      1.80 o
  -5   4   3      181.01      173.76      1.99 o
  -4   4   3      194.13      187.15      2.16 o
  -3   4   3       81.61       79.08      1.53 o
  -2   4   3       56.21       58.09      1.90 o
  -1   4   3      277.90      282.11      3.16 o
   0   4   3      407.43      412.62      4.40 o
   1   4   3      311.32      315.76      4.58 o
   2   4   3       93.89      103.04      2.12 o
   3   4   3       50.14       54.07      1.78 o
   4   4   3      199.90      206.37      3.32 o
   5   4   3       19.73       21.00      1.13 o
   6   4   3      251.38      243.03      3.57 o
   7   4   3       79.23       83.86      3.26 o
   8   4   3      133.97      124.64      2.86 o
   9   4   3       24.50       26.55      1.95 o
  10   4   3       33.96       35.01      2.25 o
  11   4   3       30.70       25.65      2.07 o
  12   4   3       16.21       22.61      3.47 o
 -11   5   3       19.23       23.94      2.17 o
 -10   5   3       19.37       20.38      2.10 o
  -9   5   3        0.08        2.26      1.47 o
  -8   5   3       11.61       16.08      1.53 o
  -7   5   3        2.87        2.47      1.15 o
  -6   5   3       22.79       23.57      1.46 o
  -5   5   3        6.51        7.28      1.10 o
  -4   5   3        0.35       -0.64      1.00 o
  -3   5   3       11.45       12.65      1.37 o
  -2   5   3        7.86        5.51      1.14 o
  -1   5   3       94.39       97.10      2.44 o
   0   5   3       26.50       27.38      1.73 o
   1   5   3       40.21       39.11      1.93 o
   2   5   3      215.65      219.05      4.82 o
   3   5   3       60.33       59.06      2.34 o
   4   5   3       21.45       22.78      1.78 o
   5   5   3       40.39       36.49      2.58 o
   6   5   3       43.87       42.18      2.82 o
   7   5   3       11.47       10.73      0.91 o
   8   5   3        0.82        0.35      1.02 o
   9   5   3       11.27       12.34      1.43 o
  10   5   3        6.90        6.49      1.46 o
  -9   6   3        5.68        6.67      1.32 o
  -8   6   3        6.68        6.41      2.27 o
  -7   6   3       33.79       37.87      3.02 o
  -6   6   3        0.75        2.20      1.94 o
  -5   6   3       14.14       14.04      2.26 o
  -4   6   3        7.45        7.25      1.59 o
  -3   6   3       45.99       50.91      2.61 o
  -2   6   3       96.82       98.57      4.42 o
  -1   6   3        4.22        1.79      1.56 o
   0   6   3       37.29       45.29      2.33 o
   1   6   3       12.91       14.62      2.49 o
   2   6   3       10.83       10.95      1.84 o
   3   6   3       10.16       12.58      1.87 o
   4   6   3        2.20        0.43      1.67 o
   5   6   3        2.86        4.84      1.79 o
   6   6   3       18.04       23.00      2.36 o
   7   6   3        7.49        6.03      1.98 o
   8   6   3       10.05       14.29      2.24 o
  -5   7   3        1.36        3.84      2.37 o
  -4   7   3        6.14       11.43      2.61 o
  -3   7   3       15.36       15.09      2.10 o
  -2   7   3       27.17       31.84      2.63 o
  -1   7   3        3.12        3.82      1.94 o
   0   7   3        1.11        1.42      2.02 o
   1   7   3        9.67        8.92      3.37 o
   2   7   3        5.17        4.34      2.18 o
   3   7   3        2.05        1.25      2.39 o
   4   7   3        0.91       -1.95      2.31 o
   5   7   3       10.32       15.46      2.39 o
 -15   0   4        0.48        3.74      5.23 o
 -14   0   4        8.77       10.28      5.23 o
 -13   0   4       10.63       13.21      6.35 o
 -12   0   4        1.22       -1.14      4.11 o
 -11   0   4       32.95       34.70      3.49 o
 -10   0   4       50.29       47.79      2.14 o
  -9   0   4       21.98       23.74      1.63 o
  -8   0   4      474.99      499.47      5.96 o
  -7   0   4      667.55      679.07      8.41 o
  -6   0   4       93.95       89.26      2.54 o
  -5   0   4       46.41       39.33      1.24 o
  -4   0   4       65.42       67.28      1.65 o
  -3   0   4     1925.93     2003.46     20.75 o
  -2   0   4    14322.55    13485.11    167.15 o
  -1   0   4      241.69      234.39      2.92 o
   0   0   4     1230.42     1151.26     11.28 o
   1   0   4     2348.20     2270.01     27.79 o
   2   0   4      891.60      903.72     11.73 o
   3   0   4        7.76        9.94      0.89 o
   4   0   4        0.57       -0.09      0.66 o
   5   0   4      973.45     1132.97     10.74 o
   6   0   4       16.70       17.22      1.15 o
   7   0   4      470.66      488.94      5.69 o
   8   0   4        5.93        6.09      1.09 o
   9   0   4      203.15      201.66      3.78 o
  10   0   4       43.34       45.36      2.94 o
  11   0   4        4.62        3.01      2.83 o
  12   0   4        1.43       -3.74      4.11 o
  13   0   4        1.20        4.30      5.42 o
  14   0   4       15.60       24.85      7.29 o
 -14   1   4        2.18        0.65      2.62 o
 -13   1   4       15.55       17.86      2.92 o
 -12   1   4       28.13       28.57      2.31 o
 -11   1   4      185.07      186.72      3.65 o
 -10   1   4       27.08       26.01      1.46 o
  -9   1   4      192.24      193.24      2.53 o
  -8   1   4      202.42      210.73      2.41 o
  -7   1   4      171.14      179.21      2.09 o
  -6   1   4      196.32      195.29      2.69 o
  -5   1   4      104.22      118.93      1.43 o
  -4   1   4     1301.49     1344.56      8.80 o
  -3   1   4      428.81      410.28      3.25 o
  -2   1   4     5267.72     5321.25     49.33 o
  -1   1   4     1793.45     1788.80     11.40 o
   0   1   4      260.53      241.79      1.97 o
   1   1   4     1735.28     1694.70     10.36 o
   2   1   4     3319.55     3231.58     20.61 o
   3   1   4        1.08        2.81      0.42 o
   4   1   4      831.86      857.63      6.38 o
   5   1   4      226.20      218.02      2.45 o
   6   1   4       65.03       62.81      1.55 o
   7   1   4       43.05       47.22      1.57 o
   8   1   4       11.13       10.29      1.11 o
   9   1   4        5.90        1.97      1.12 o
  10   1   4       26.24       22.33      1.64 o
  11   1   4       45.95       52.02      2.38 o
  12   1   4        0.81       -1.14      1.14 o
  13   1   4       27.96       36.36      4.85 o
  14   1   4        6.82        5.09      3.35 o
 -14   2   4       21.98       22.20      3.22 o
 -13   2   4       19.47       19.99      2.11 o
 -12   2   4       25.92       24.05      2.54 o
 -11   2   4       90.68       95.33      2.75 o
 -10   2   4      109.22      103.91      2.49 o
  -9   2   4       84.91       78.14      2.25 o
  -8   2   4      126.69      114.54      1.84 o
  -7   2   4       83.56       89.71      1.72 o
  -6   2   4      462.47      474.28      4.29 o
  -5   2   4       28.30       23.03      0.74 o
  -4   2   4     2521.21     2633.96     20.86 o
  -3   2   4      486.56      499.26      4.17 o
  -2   2   4      538.79      557.68      4.13 o
  -1   2   4       66.06       71.88      0.93 o
   0   2   4     2211.49     2115.58     15.60 o
   1   2   4      139.24      140.84      1.40 o
   2   2   4      234.10      215.07      1.97 o
   3   2   4     1617.60     1713.53     10.80 o
   4   2   4     1211.99     1308.23      9.46 o
   5   2   4       47.00       46.93      1.36 o
   6   2   4      327.51      337.19      3.70 o
   7   2   4       88.14       87.32      2.13 o
   8   2   4      124.19      117.27      3.11 o
   9   2   4      247.10      240.37      4.34 o
  10   2   4       39.45       34.94      2.20 o
  11   2   4       18.73       18.58      2.58 o
  12   2   4       16.08       20.78      2.64 o
  13   2   4        3.71        3.70      1.70 o
 -13   3   4       17.69       17.18      2.35 o
 -12   3   4       21.02       19.92      1.81 o
 -11   3   4       14.69       13.82      1.57 o
 -10   3   4       45.48       45.21      1.81 o
  -9   3   4       72.89       69.07      1.84 o
  -8   3   4       74.91       74.02      2.13 o
  -7   3   4        3.51        4.11      0.72 o
  -6   3   4       48.04       53.80      1.07 o
  -5   3   4      123.78      118.76      2.06 o
  -4   3   4       72.60       71.52      1.45 o
  -3   3   4      195.73      196.07      1.95 o
  -2   3   4      165.88      177.33      1.86 o
  -1   3   4      900.85      933.67      6.56 o
   0   3   4      429.66      455.49      4.11 o
   1   3   4      540.27      558.04      4.85 o
   2   3   4     1315.20     1408.54     10.66 o
   3   3   4      244.83      256.09      2.44 o
   4   3   4      130.20      131.74      1.77 o
   5   3   4      188.25      185.43      2.19 o
   6   3   4      193.50      188.86      2.52 o
   7   3   4      169.93      147.21      2.63 o
   8   3   4      144.10      144.74      2.94 o
   9   3   4       56.83       54.59      2.15 o
  10   3   4       10.01        9.91      1.52 o
  11   3   4        2.68        1.69      1.61 o
  12   3   4        2.40        1.12      1.76 o
  13   3   4       14.03       15.27      2.29 o
 -12   4   4        1.22       -1.75      1.75 o
 -11   4   4        0.73        1.19      2.36 o
 -10   4   4        3.91        7.10      1.52 o
  -9   4   4       21.65       15.17      1.58 o
  -8   4   4       19.19       20.24      1.59 o
  -7   4   4      309.74      302.79      4.54 o
  -6   4   4      276.42      277.08      3.83 o
  -5   4   4      262.80      252.20      3.51 o
  -4   4   4      282.25      276.98      2.70 o
  -3   4   4       53.86       53.29      1.19 o
  -2   4   4       84.15       78.72      1.23 o
  -1   4   4      204.56      203.30      2.60 o
   0   4   4       80.37       80.58      1.84 o
   1   4   4       40.27       44.14      1.56 o
   2   4   4       97.92       97.03      2.08 o
   3   4   4      542.59      540.18      5.54 o
   4   4   4       56.99       57.12      2.02 o
   5   4   4      179.34      175.60      2.55 o
   6   4   4      261.95      255.62      3.66 o
   7   4   4       25.55       29.38      1.59 o
   8   4   4       29.40       23.52      1.92 o
   9   4   4       52.95       54.09      2.50 o
  10   4   4       42.02       40.20      2.34 o
  11   4   4        1.23       -0.30      1.61 o
  12   4   4       17.37       18.36      2.22 o
 -11   5   4       12.77       12.64      1.88 o
 -10   5   4       16.97       15.72      1.93 o
  -9   5   4        7.39        9.77      1.69 o
  -8   5   4       40.84       41.80      2.01 o
  -7   5   4       18.92       16.11      2.26 o
  -6   5   4       45.82       45.67      1.85 o
  -5   5   4       26.46       28.73      2.31 o
  -4   5   4      387.88      361.48      4.44 o
  -3   5   4       89.21       88.32      3.42 o
  -2   5   4        0.00       -0.94      0.94 o
  -1   5   4       52.50       51.28      1.97 o
   0   5   4      298.53      284.11      4.47 o
   1   5   4      101.11       99.57      2.69 o
   2   5   4      129.47      132.11      3.05 o
   3   5   4       37.04       36.34      2.00 o
   4   5   4       63.50       67.56      3.04 o
   5   5   4       15.89       15.33      1.88 o
   6   5   4        5.24        5.33      1.59 o
   7   5   4       15.20       15.10      1.87 o
   8   5   4        4.92        6.49      1.10 o
   9   5   4        1.33        0.68      1.14 o
  10   5   4       12.28       16.33      1.92 o
  -9   6   4        5.43        8.70      1.40 o
  -8   6   4        3.56        3.39      1.09 o
  -7   6   4        8.36        7.56      1.93 o
  -6   6   4       23.94       22.92      2.51 o
  -5   6   4       31.10       31.12      2.79 o
  -4   6   4        7.36        7.53      1.30 o
  -3   6   4       46.32       49.03      2.52 o
  -2   6   4        7.14        8.18      1.63 o
  -1   6   4       42.15       44.24      2.43 o
   0   6   4      222.72      227.81      4.65 o
   1   6   4        0.46        0.02      1.36 o
   2   6   4       31.07       36.95      3.22 o
   3   6   4        3.60        1.79      1.64 o
   4   6   4        2.96        3.61      1.83 o
   5   6   4        2.09       -0.04      1.70 o
   6   6   4        4.16        4.30      1.92 o
   7   6   4       14.70       16.80      3.16 o
   8   6   4        2.50        1.41      2.02 o
  -5   7   4        4.26        2.50      2.30 o
  -4   7   4       35.72       40.30      3.39 o
  -3   7   4        1.14        2.13      1.60 o
  -2   7   4       52.27       63.76      4.02 o
  -1   7   4        4.18        2.92      1.95 o
   0   7   4        4.07        4.19      1.91 o
   1   7   4       13.37       12.82      2.49 o
   2   7   4       27.97       30.83      2.94 o
   3   7   4       13.48       11.79      2.84 o
   4   7   4        2.22        0.65      2.36 o
   5   7   4        1.90        1.64      2.52 o
 -15   0   5        4.78        3.74      5.23 o
 -14   0   5       44.18       47.28      7.29 o
 -13   0   5       52.55       55.90      5.09 o
 -12   0   5        0.84        2.08      2.50 o
 -11   0   5        5.20        6.26      1.79 o
 -10   0   5       22.43       24.40      1.88 o
  -9   0   5       75.55       74.57      2.50 o
  -8   0   5      133.06      133.18      3.34 o
  -7   0   5      247.63      252.44      3.91 o
  -6   0   5        3.84        3.41      0.85 o
  -5   0   5       22.81       26.33      1.20 o
  -4   0   5     1923.90     1889.22     19.89 o
  -3   0   5       68.75       68.68      1.83 o
  -2   0   5     9459.17     9186.88    137.29 o
  -1   0   5      291.70      268.60      3.81 o
   0   0   5     6262.42     5943.63     58.99 o
   1   0   5      684.98      621.72      7.29 o
   2   0   5     1819.85     1861.08     20.27 o
   3   0   5      787.23      772.40     14.57 o
   4   0   5      140.04      132.99      2.72 o
   5   0   5      104.62      109.79      2.35 o
   6   0   5      136.24      141.43      2.65 o
   7   0   5        0.82        1.83      0.98 o
   8   0   5        7.95        6.17      1.20 o
   9   0   5        0.78        0.13      1.11 o
  10   0   5       43.14       39.93      4.16 o
  11   0   5        0.04       -0.57      2.57 o
  12   0   5       18.83       11.59      5.05 o
  13   0   5        1.93        5.23      5.61 o
  14   0   5        8.62        9.53      6.35 o
 -14   1   5        0.49       -2.40      2.40 o
 -13   1   5        4.83        8.34      2.61 o
 -12   1   5       12.43       15.82      2.25 o
 -11   1   5       15.53       13.03      1.96 o
 -10   1   5       55.42       63.00      1.89 o
  -9   1   5       61.48       57.76      1.55 o
  -8   1   5       47.02       51.32      1.06 o
  -7   1   5      127.20      134.91      1.62 o
  -6   1   5      853.55      849.04      6.11 o
  -5   1   5      722.03      749.86      5.61 o
  -4   1   5     1954.68     1906.89     12.81 o
  -3   1   5      339.27      371.15      2.84 o
  -2   1   5     2370.86     2433.27     23.16 o
  -1   1   5     6299.29     6121.26     40.26 o
   0   1   5     1216.11     1159.50      8.32 o
   1   1   5     3927.37     3880.84     24.34 o
   2   1   5      248.00      242.75      2.11 o
   3   1   5      136.48      141.02      2.05 o
   4   1   5     1618.63     1650.46     11.04 o
   5   1   5      881.48      923.87      7.02 o
   6   1   5       12.61       12.94      0.97 o
   7   1   5      297.47      312.26      3.67 o
   8   1   5       35.64       40.43      1.64 o
   9   1   5       25.24       21.01      2.39 o
  10   1   5       91.93       91.06      3.62 o
  11   1   5       31.91       30.80      1.94 o
  12   1   5       46.30       42.67      2.53 o
  13   1   5       22.26       21.29     12.05 o
  14   1   5        2.92        7.55      4.17 o
 -14   2   5        5.65        4.00      2.66 o
 -13   2   5       17.51       18.15      2.42 o
 -12   2   5       14.83       14.37      1.70 o
 -11   2   5       12.10       12.21      1.29 o
 -10   2   5       10.74       10.64      1.30 o
  -9   2   5      277.94      281.22      3.97 o
  -8   2   5      242.59      246.03      2.63 o
  -7   2   5       44.02       44.95      1.97 o
  -6   2   5      263.90      255.92      2.58 o
  -5   2   5       17.54       13.50      0.61 o
  -4   2   5     1491.07     1506.92     13.52 o
  -3   2   5      722.85      775.28      7.93 o
  -2   2   5      508.33      493.09      4.10 o
  -1   2   5      108.08      109.80      1.22 o
   0   2   5       31.16       31.17      0.78 o
   1   2   5      641.68      650.25      4.67 o
   2   2   5     1448.50     1544.92      9.72 o
   3   2   5      313.38      345.38      2.96 o
   4   2   5      715.55      798.17      7.10 o
   5   2   5       26.96       27.21      1.13 o
   6   2   5       13.05       15.68      1.08 o
   7   2   5      222.11      225.25      3.30 o
   8   2   5       35.01       37.44      1.88 o
   9   2   5       75.03       74.43      3.27 o
  10   2   5       38.30       41.38      2.33 o
  11   2   5        2.67        3.84      1.78 o
  12   2   5        4.05        1.61      1.83 o
  13   2   5       14.02       15.96      2.31 o
 -13   3   5        3.40        3.67      1.31 o
 -12   3   5       10.61        8.44      1.50 o
 -11   3   5       56.82       56.59      2.63 o
 -10   3   5        4.66        1.62      1.30 o
  -9   3   5       62.32       59.34      1.90 o
  -8   3   5      157.52      153.31      2.32 o
  -7   3   5      235.19      230.24      3.43 o
  -6   3   5       27.89       23.17      1.14 o
  -5   3   5       74.45       82.19      1.97 o
  -4   3   5      199.97      209.89      2.49 o
  -3   3   5       23.05       29.38      1.15 o
  -2   3   5        9.74       11.13      0.61 o
  -1   3   5      292.88      291.99      2.61 o
   0   3   5      453.20      474.27      3.73 o
   1   3   5       23.39       23.13      0.95 o
   2   3   5      216.71      236.74      2.60 o
   3   3   5      105.84      102.33      1.86 o
   4   3   5      109.87       96.17      1.58 o
   5   3   5      116.49      109.48      2.60 o
   6   3   5        3.17        2.91      0.88 o
   7   3   5       88.09       87.28      2.28 o
   8   3   5      149.26      144.64      3.13 o
   9   3   5       43.97       45.55      2.06 o
  10   3   5       10.85       13.24      1.58 o
  11   3   5        0.99       -0.33      1.48 o
  12   3   5        1.34        2.67      1.83 o
  13   3   5        9.75       10.40      2.48 o
 -12   4   5        8.55        7.51      1.94 o
 -11   4   5        0.08        1.14      1.56 o
 -10   4   5        7.71        7.52      1.49 o
  -9   4   5       43.00       49.11      2.23 o
  -8   4   5       12.35       12.83      1.40 o
  -7   4   5       40.05       38.52      1.92 o
  -6   4   5      121.33      119.14      2.42 o
  -5   4   5       66.62       69.55      2.00 o
  -4   4   5      417.40      412.04      4.24 o
  -3   4   5       22.42       21.06      0.98 o
  -2   4   5      112.95      117.38      1.64 o
  -1   4   5       39.88       40.89      1.50 o
   0   4   5       81.13       78.00      1.94 o
   1   4   5       84.38       89.78      2.00 o
   2   4   5      285.28      283.99      4.27 o
   3   4   5      183.47      182.91      2.98 o
   4   4   5       92.94       90.28      2.13 o
   5   4   5       46.09       46.54      1.39 o
   6   4   5      102.58      100.41      2.90 o
   7   4   5       24.08       22.34      1.44 o
   8   4   5        1.12        0.79      1.11 o
   9   4   5       10.88       11.06      1.45 o
  10   4   5       43.49       46.70      2.42 o
  11   4   5       10.98       12.50      2.09 o
  12   4   5        7.37       10.28      2.02 o
 -11   5   5       22.09       24.20      2.09 o
 -10   5   5        6.72        7.48      1.91 o
  -9   5   5       14.90       14.10      1.73 o
  -8   5   5       20.95       22.14      1.82 o
  -7   5   5        5.93        4.69      1.19 o
  -6   5   5       26.57       26.10      1.54 o
  -5   5   5       41.22       38.40      2.30 o
  -4   5   5       56.55       66.01      1.79 o
  -3   5   5       61.36       63.02      2.05 o
  -2   5   5       91.07       97.45      2.53 o
  -1   5   5        2.01        0.04      1.10 o
   0   5   5       65.62       70.18      2.27 o
   1   5   5       33.24       35.13      1.90 o
   2   5   5       70.58       78.51      2.66 o
   3   5   5        3.89        2.08      1.27 o
   4   5   5       19.05       18.09      1.87 o
   5   5   5       51.16       51.37      2.63 o
   6   5   5       75.45       77.03      3.28 o
   7   5   5       14.08       20.80      2.12 o
   8   5   5        2.74        2.77      1.14 o
   9   5   5        1.49        2.06      1.28 o
  10   5   5        3.10        5.28      1.46 o
  -9   6   5        5.93        5.68      1.36 o
  -8   6   5        1.77        1.62      1.16 o
  -7   6   5        6.01        7.26      1.37 o
  -6   6   5       12.53       13.39      2.03 o
  -5   6   5       46.01       45.99      3.09 o
  -4   6   5        0.92       -1.76      1.76 o
  -3   6   5       10.99       13.18      2.59 o
  -2   6   5       70.09       70.82      2.97 o
  -1   6   5       11.90       11.61      1.75 o
   0   6   5       11.99       16.99      1.92 o
   1   6   5        2.38        2.25      1.59 o
   2   6   5        0.33       -1.34      1.34 o
   3   6   5       11.87       11.52      1.90 o
   4   6   5       11.86       10.11      2.07 o
   5   6   5        5.80        6.21      2.02 o
   6   6   5        2.37        1.01      3.37 o
   7   6   5       11.37       19.06      2.46 o
   8   6   5       19.10       25.14      3.20 o
  -5   7   5       14.38       13.50      4.02 o
  -4   7   5        3.53        3.68      2.31 o
  -3   7   5        7.72        8.51      2.02 o
  -2   7   5        7.52        9.10      1.96 o
  -1   7   5        0.13        0.51      2.17 o
   0   7   5        2.36        2.70      1.99 o
   1   7   5        1.53       -0.88      2.00 o
   2   7   5        1.96        2.92      2.59 o
   3   7   5        7.02       10.44      2.82 o
   4   7   5        0.09       -3.36      3.39 o
 -15   0   6        0.07        4.48      5.05 o
 -14   0   6        1.18        3.18      4.67 o
 -13   0   6        0.01        0.19      2.91 o
 -12   0   6        0.02       -3.17      3.70 o
 -11   0   6       30.85       27.79      2.32 o
 -10   0   6      129.34      127.67      3.68 o
  -9   0   6       24.51       25.90      1.79 o
  -8   0   6      134.70      143.57      3.04 o
  -7   0   6        1.15        0.15      0.95 o
  -6   0   6       48.53       49.29      1.60 o
  -5   0   6       19.36       19.06      1.16 o
  -4   0   6      394.77      398.49      5.09 o
  -3   0   6      366.21      357.90      7.69 o
  -2   0   6     4308.60     4157.76     47.18 o
  -1   0   6    11385.86    11448.55    116.95 o
   0   0   6     1320.36     1365.16     12.96 o
   1   0   6      193.45      175.66      2.68 o
   2   0   6     1518.14     1588.55     17.59 o
   3   0   6        0.09        1.48      0.77 o
   4   0   6       39.69       51.82      1.90 o
   5   0   6      233.09      266.79      4.47 o
   6   0   6      330.42      331.24      4.39 o
   7   0   6      357.07      379.99      4.94 o
   8   0   6       41.11       38.87      1.80 o
   9   0   6      117.41      101.90      2.85 o
  10   0   6      133.56      119.35      4.69 o
  11   0   6        7.68       11.38      3.27 o
  12   0   6       30.51       30.09      6.17 o
  13   0   6       12.59       11.96      5.98 o
  14   0   6       24.53       26.16      7.47 o
 -14   1   6        8.18        4.79      2.75 o
 -13   1   6        6.77       11.41      2.71 o
 -12   1   6       32.61       30.62      3.91 o
 -11   1   6       20.50       20.81      1.70 o
 -10   1   6      108.92      111.60      2.34 o
  -9   1   6      189.68      191.72      2.81 o
  -8   1   6      191.27      192.04      2.34 o
  -7   1   6      127.54      123.03      1.60 o
  -6   1   6      470.63      496.15      4.14 o
  -5   1   6      469.63      518.59      3.90 o
  -4   1   6      454.32      452.70      3.34 o
  -3   1   6      195.42      187.10      1.60 o
  -2   1   6     2544.93     2571.82     18.72 o
  -1   1   6     8218.08     8084.07     52.76 o
   0   1   6     1209.53     1179.92      8.52 o
   1   1   6     2805.17     2725.42     18.40 o
   2   1   6     1777.43     1767.54     11.50 o
   3   1   6      273.69      269.19      2.57 o
   4   1   6     2079.32     2156.91     14.23 o
   5   1   6       42.51       46.51      1.19 o
   6   1   6       30.60       33.32      1.03 o
   7   1   6      158.10      155.19      2.56 o
   8   1   6      253.66      249.24      3.90 o
   9   1   6       86.25       88.70      2.63 o
  10   1   6       10.63       10.87      1.51 o
  11   1   6       11.75       12.50      1.89 o
  12   1   6        8.99        7.30      1.70 o
  13   1   6       13.70       18.43      4.62 o
  14   1   6        4.50        4.90      7.85 o
 -14   2   6        3.13        4.67      2.21 o
 -13   2   6        0.36       -2.22      2.22 o
 -12   2   6       12.73       14.16      1.92 o
 -11   2   6       39.92       39.45      1.95 o
 -10   2   6      107.29      105.96      2.88 o
  -9   2   6      175.70      172.49      2.85 o
  -8   2   6      148.82      145.84      2.83 o
  -7   2   6      258.42      252.02      2.70 o
  -6   2   6       18.68       20.14      0.81 o
  -5   2   6      101.43       99.68      1.61 o
  -4   2   6      410.26      413.06      4.93 o
  -3   2   6     1575.90     1679.65     18.71 o
  -2   2   6      155.15      148.09      1.66 o
  -1   2   6      535.17      534.63      4.09 o
   0   2   6     2536.72     2481.55     15.22 o
   1   2   6     1613.32     1674.37     10.60 o
   2   2   6      878.56      873.19      6.15 o
   3   2   6      203.12      229.47      2.24 o
   4   2   6      326.85      331.22      2.99 o
   5   2   6      221.29      225.62      2.81 o
   6   2   6      657.61      646.72      5.99 o
   7   2   6      307.83      306.98      4.01 o
   8   2   6       38.68       33.99      1.87 o
   9   2   6      239.99      237.37      4.45 o
  10   2   6       16.51       19.22      3.14 o
  11   2   6       32.32       29.70      2.45 o
  12   2   6       11.93        8.74      2.44 o
  13   2   6        1.82       -0.53      1.88 o
 -13   3   6        3.42        2.03      2.30 o
 -12   3   6        4.63        4.67      1.24 o
 -11   3   6       10.61        9.48      1.30 o
 -10   3   6       23.85       22.95      1.45 o
  -9   3   6       51.23       56.31      2.60 o
  -8   3   6      185.81      163.63      3.01 o
  -7   3   6      149.37      143.76      2.98 o
  -6   3   6      267.49      258.49      3.22 o
  -5   3   6      402.43      423.35      4.13 o
  -4   3   6      436.68      439.79      4.11 o
  -3   3   6      354.95      358.47      4.19 o
  -2   3   6       38.15       36.69      0.95 o
  -1   3   6      886.97      923.49      6.54 o
   0   3   6      125.91      124.76      1.48 o
   1   3   6        5.49        4.14      0.65 o
   2   3   6      243.09      250.27      2.87 o
   3   3   6      361.02      396.51      3.76 o
   4   3   6       81.80       89.16      1.80 o
   5   3   6       30.69       26.36      1.17 o
   6   3   6      365.46      360.13      3.89 o
   7   3   6      428.01      424.68      5.00 o
   8   3   6       64.05       72.44      2.29 o
   9   3   6       35.67       36.85      2.04 o
  10   3   6        8.97        4.46      1.74 o
  11   3   6        0.39       -1.81      1.81 o
  12   3   6        4.63        2.15      1.71 o
  13   3   6        7.72        7.37      2.41 o
 -12   4   6        1.47        2.98      1.71 o
 -11   4   6        8.42        8.74      1.76 o
 -10   4   6        4.82        5.11      1.40 o
  -9   4   6       56.33       46.92      2.10 o
  -8   4   6        8.08        8.02      1.24 o
  -7   4   6       10.61       10.92      1.73 o
  -6   4   6      184.98      173.46      2.76 o
  -5   4   6       26.06       28.76      1.27 o
  -4   4   6       56.95       56.57      1.57 o
  -3   4   6       61.97       55.88      1.67 o
  -2   4   6       14.92       17.41      0.80 o
  -1   4   6      270.04      262.74      3.05 o
   0   4   6       88.07       87.77      1.83 o
   1   4   6       80.03       86.33      2.05 o
   2   4   6      240.40      221.40      3.19 o
   3   4   6      107.01      107.12      2.31 o
   4   4   6      149.18      146.54      2.82 o
   5   4   6       73.61       76.72      2.53 o
   6   4   6       53.64       58.67      1.77 o
   7   4   6       30.75       28.52      1.51 o
   8   4   6        9.16       13.02      1.36 o
   9   4   6        3.70        4.88      1.28 o
  10   4   6       15.62       20.76      2.09 o
  11   4   6       11.63       11.34      3.06 o
 -11   5   6        0.67        0.29      1.45 o
 -10   5   6        7.58        5.21      1.66 o
  -9   5   6        0.42        0.68      1.29 o
  -8   5   6       34.51       33.79      4.09 o
  -7   5   6       15.56       13.77      1.34 o
  -6   5   6       35.38       32.53      1.64 o
  -5   5   6       75.34       81.64      2.79 o
  -4   5   6      374.06      376.69      5.18 o
  -3   5   6       15.59       14.83      1.08 o
  -2   5   6       21.00       18.33      1.47 o
  -1   5   6       20.44       19.49      1.44 o
   0   5   6       81.58       78.31      2.37 o
   1   5   6      291.75      269.31      4.29 o
   2   5   6        6.87        6.32      1.38 o
   3   5   6       10.74       10.24      1.50 o
   4   5   6       93.70       99.29      3.20 o
   5   5   6       38.50       36.82      2.61 o
   6   5   6        5.95        5.97      1.85 o
   7   5   6        3.53        4.78      1.71 o
   8   5   6        4.82        2.72      2.33 o
   9   5   6        6.26        5.72      1.63 o
  10   5   6        7.73        9.28      2.62 o
  -9   6   6        9.00        9.24      1.46 o
  -8   6   6       16.08       18.80      1.52 o
  -7   6   6        6.80        6.17      1.07 o
  -6   6   6        9.62        8.60      2.81 o
  -5   6   6        6.24        7.07      1.96 o
  -4   6   6       38.53       36.08      4.45 o
  -3   6   6      122.17      129.96      3.17 o
  -2   6   6       37.20       38.38      2.35 o
  -1   6   6       64.56       63.45      2.73 o
   0   6   6      110.33      116.65      3.54 o
   1   6   6       13.36       15.77      1.93 o
   2   6   6       55.89       60.19      2.92 o
   3   6   6       10.78        8.89      2.05 o
   4   6   6        6.05        6.32      2.02 o
   5   6   6        3.62        3.25      2.00 o
   6   6   6       25.41       23.86      3.41 o
   7   6   6        2.03        2.97      2.57 o
   8   6   6        6.90       10.85      2.74 o
  -5   7   6       22.70       23.70      2.87 o
  -4   7   6        6.98        7.61      2.47 o
  -3   7   6       19.88       19.51      2.85 o
  -2   7   6        1.20        1.19      1.73 o
  -1   7   6        1.33        1.86      1.80 o
   0   7   6        8.41       15.02      2.34 o
   1   7   6       14.42       15.38      2.83 o
   2   7   6       23.14       22.40      2.76 o
   3   7   6        1.19        2.87      2.58 o
   4   7   6        4.82        5.35      2.71 o
 -15   0   7        2.50        5.05      4.86 o
 -14   0   7       19.63       19.25      5.42 o
 -13   0   7       38.50       46.74      7.19 o
 -12   0   7        0.01        0.69      2.04 o
 -11   0   7       37.92       37.36      2.59 o
 -10   0   7       12.83       13.30      1.74 o
  -9   0   7       52.38       46.45      3.24 o
  -8   0   7        5.84        4.69      1.46 o
  -7   0   7      219.65      221.94      3.59 o
  -6   0   7      208.62      209.29      3.62 o
  -5   0   7        1.35        1.09      0.76 o
  -4   0   7      636.76      637.48      7.51 o
  -3   0   7      743.96      718.73     10.90 o
  -2   0   7      124.98      120.38      2.41 o
  -1   0   7    13528.87    13157.10    174.97 o
   0   0   7        6.77        6.82      0.92 o
   1   0   7      423.45      409.13      5.18 o
   2   0   7     1936.79     1829.77     17.88 o
   3   0   7     3361.21     3494.20     37.69 o
   4   0   7        5.69        6.19      1.04 o
   5   0   7      273.78      286.20      5.80 o
   6   0   7       26.48       24.91      1.54 o
   7   0   7        3.28        3.33      1.10 o
   8   0   7        0.84        3.67      1.34 o
   9   0   7        7.57        7.28      1.59 o
  10   0   7       32.76       32.48      4.69 o
  11   0   7       31.59       38.54      4.62 o
  12   0   7        8.39       10.46      5.05 o
  13   0   7       12.51       17.38      6.54 o
  14   0   7       24.95       27.47      6.91 o
 -14   1   7        8.73        4.70      2.58 o
 -13   1   7        9.45       12.89      2.25 o
 -12   1   7       41.09       43.11      2.57 o
 -11   1   7       16.78       15.45      1.72 o
 -10   1   7       68.03       67.74      1.97 o
  -9   1   7       81.33       82.29      1.97 o
  -8   1   7       37.46       37.64      1.22 o
  -7   1   7       32.27       35.80      1.13 o
  -6   1   7       47.05       52.14      1.15 o
  -5   1   7     1049.47     1069.90      7.66 o
  -4   1   7      516.59      531.12      4.05 o
  -3   1   7       60.21       66.17      0.89 o
  -2   1   7     1844.78     1845.15     13.65 o
  -1   1   7     2650.30     2626.73     17.40 o
   0   1   7     1720.01     1756.34     11.99 o
   1   1   7      933.37      924.15      6.67 o
   2   1   7       23.86       26.61      0.81 o
   3   1   7     1984.57     1991.19     13.75 o
   4   1   7      797.39      856.38      6.30 o
   5   1   7      643.87      636.21      5.29 o
   6   1   7       18.85       22.80      0.98 o
   7   1   7      187.46      184.69      2.22 o
   8   1   7       83.40       86.23      2.58 o
   9   1   7      359.03      358.81      5.52 o
  10   1   7       21.58       19.49      1.73 o
  11   1   7       63.34       56.56      3.93 o
  12   1   7        2.94        2.36      1.57 o
  13   1   7       24.52       27.83      4.05 o
 -14   2   7        7.00        9.33      2.51 o
 -13   2   7        0.90        2.00      2.16 o
 -12   2   7       39.52       47.62      2.77 o
 -11   2   7       25.17       30.43      1.95 o
 -10   2   7       37.86       35.56      1.50 o
  -9   2   7      410.32      394.70      3.98 o
  -8   2   7      119.22      120.58      1.99 o
  -7   2   7        1.78        1.56      0.57 o
  -6   2   7      258.35      262.96      3.10 o
  -5   2   7      130.22      113.26      1.69 o
  -4   2   7      151.68      154.59      2.73 o
  -3   2   7      319.47      334.67      4.23 o
  -2   2   7       40.75       38.82      1.00 o
  -1   2   7      363.68      384.26      3.03 o
   0   2   7       66.48       64.02      1.03 o
   1   2   7      967.06     1026.33      7.10 o
   2   2   7     2686.28     2822.75     18.09 o
   3   2   7      577.69      577.64      4.05 o
   4   2   7      273.30      274.70      2.69 o
   5   2   7       16.96       15.76      0.73 o
   6   2   7       50.07       46.57      1.58 o
   7   2   7      662.56      652.48      6.86 o
   8   2   7      284.48      278.81      4.34 o
   9   2   7       40.06       40.34      2.26 o
  10   2   7       60.18       58.88      4.99 o
  11   2   7        0.83        1.03      2.09 o
  12   2   7        6.68        6.85      2.33 o
  13   2   7        6.70        6.24      2.31 o
 -13   3   7        7.08        6.17      2.43 o
 -12   3   7        5.12        5.16      1.12 o
 -11   3   7        8.55        8.13      1.70 o
 -10   3   7        2.81        2.92      1.31 o
  -9   3   7       83.14       83.47      2.56 o
  -8   3   7       11.56        8.46      1.29 o
  -7   3   7      137.35      128.41      2.43 o
  -6   3   7       76.93       68.30      1.57 o
  -5   3   7       89.93       92.18      1.63 o
  -4   3   7      236.15      233.61      3.30 o
  -3   3   7        6.87        6.21      0.73 o
  -2   3   7      711.84      708.96      5.00 o
  -1   3   7      230.56      233.15      3.31 o
   0   3   7      154.83      143.19      1.65 o
   1   3   7       70.49       80.63      1.22 o
   2   3   7      153.50      157.04      2.13 o
   3   3   7       49.40       48.81      1.47 o
   4   3   7       83.57       83.49      1.54 o
   5   3   7      140.42      135.47      2.18 o
   6   3   7       90.75       86.14      1.95 o
   7   3   7      309.19      301.92      4.90 o
   8   3   7       20.40       19.88      1.48 o
   9   3   7       19.51       19.88      1.75 o
  10   3   7       42.25       46.09      2.99 o
  11   3   7       12.84       12.22      2.20 o
  12   3   7       11.03       12.26      2.17 o
 -12   4   7        0.44        1.96      1.60 o
 -11   4   7       10.40       12.91      1.80 o
 -10   4   7       52.07       48.74      2.85 o
  -9   4   7       32.48       32.74      2.47 o
  -8   4   7       86.29       81.28      3.08 o
  -7   4   7       61.00       56.34      2.28 o
  -6   4   7      102.31       87.18      2.28 o
  -5   4   7       29.03       28.46      1.25 o
  -4   4   7       53.54       50.84      1.48 o
  -3   4   7      103.50      101.91      1.84 o
  -2   4   7       50.18       45.18      1.21 o
  -1   4   7       55.18       55.37      1.17 o
   0   4   7       86.34       85.26      1.81 o
   1   4   7       78.85       77.51      1.83 o
   2   4   7      255.12      241.97      3.34 o
   3   4   7       62.66       62.73      1.78 o
   4   4   7      194.77      189.79      3.13 o
   5   4   7       74.05       65.55      2.44 o
   6   4   7      150.67      138.81      2.40 o
   7   4   7        6.12        7.95      1.11 o
   8   4   7        8.90       10.29      1.30 o
   9   4   7        2.90        2.88      1.30 o
  10   4   7       11.66       12.06      1.88 o
  11   4   7        0.84        0.30      1.74 o
 -11   5   7       12.50       10.26      1.83 o
 -10   5   7        2.83        1.27      1.37 o
  -9   5   7        2.68        2.54      1.71 o
  -8   5   7       13.14       12.46      1.47 o
  -7   5   7       22.60       21.47      1.72 o
  -6   5   7       28.30       30.71      1.62 o
  -5   5   7      107.10      107.76      2.49 o
  -4   5   7       37.47       38.99      1.89 o
  -3   5   7      168.13      165.37      2.55 o
  -2   5   7      141.25      153.61      3.84 o
  -1   5   7       53.24       52.12      2.13 o
   0   5   7      308.45      307.31      4.33 o
   1   5   7       20.39       21.22      1.67 o
   2   5   7       37.17       39.50      2.07 o
   3   5   7       25.65       25.67      1.70 o
   4   5   7       69.81       67.32      2.93 o
   5   5   7       27.80       22.23      2.35 o
   6   5   7        0.60       -1.51      1.76 o
   7   5   7        0.87        1.27      1.85 o
   8   5   7       19.54       23.50      2.77 o
   9   5   7       14.39       16.72      1.22 o
  10   5   7        2.77        3.57      1.55 o
  -9   6   7        6.93        6.33      1.40 o
  -8   6   7        0.13        1.56      1.16 o
  -7   6   7        4.11        3.78      1.10 o
  -6   6   7       37.61       37.51      1.68 o
  -5   6   7       23.46       22.25      2.18 o
  -4   6   7       23.91       27.24      2.53 o
  -3   6   7        1.17        0.76      1.85 o
  -2   6   7        5.40        5.21      1.49 o
  -1   6   7        8.61        8.28      1.77 o
   0   6   7       43.61       40.82      2.41 o
   1   6   7        4.73        9.09      2.09 o
   2   6   7       19.08       21.85      2.14 o
   3   6   7       20.29       20.52      2.47 o
   4   6   7       16.94       19.30      2.40 o
   5   6   7       13.75        8.77      2.58 o
   6   6   7        5.91        3.93      2.56 o
   7   6   7        2.50        1.48      3.04 o
   8   6   7        0.74        1.42      2.54 o
  -5   7   7        3.13        7.02      2.26 o
  -4   7   7        5.76        4.78      2.88 o
  -3   7   7        0.96        2.78      2.21 o
  -2   7   7        5.06        7.28      1.66 o
  -1   7   7        0.52        0.00      2.29 o
   0   7   7        4.88        1.54      2.48 o
   1   7   7        2.24        2.79      2.31 o
   2   7   7        0.77        4.15      2.83 o
   3   7   7        9.49       10.55      2.82 o
   4   7   7        0.46        3.66      2.58 o
 -15   0   8        4.70        2.06      4.67 o
 -14   0   8        3.13       -3.92      3.92 o
 -13   0   8       34.00       36.35      5.05 o
 -12   0   8       72.30       84.08      4.35 o
 -11   0   8       43.56       45.88      2.77 o
 -10   0   8       68.03       66.93      2.91 o
  -9   0   8        9.54        7.40      1.37 o
  -8   0   8       15.92       15.46      1.42 o
  -7   0   8       26.44       24.87      1.47 o
  -6   0   8      176.62      181.70      3.36 o
  -5   0   8      142.65      148.59      2.76 o
  -4   0   8      317.25      303.66      4.20 o
  -3   0   8      480.80      503.09      6.07 o
  -2   0   8     7469.70     7349.48     73.95 o
  -1   0   8      239.82      213.72      3.10 o
   0   0   8      186.97      181.46      2.48 o
   1   0   8     1117.22     1125.01     16.91 o
   2   0   8      541.37      539.51      6.13 o
   3   0   8      353.93      373.76      5.36 o
   4   0   8      615.13      677.95      8.73 o
   5   0   8      366.79      379.17      5.84 o
   6   0   8        2.83        2.05      1.14 o
   7   0   8       54.72       61.82      2.20 o
   8   0   8        1.17       -0.35      1.26 o
   9   0   8      111.08      108.67      3.46 o
  10   0   8       99.72       96.07      3.24 o
  11   0   8       18.97       21.12      3.90 o
  12   0   8        0.22       -0.37      5.23 o
  13   0   8        0.08        5.42      5.05 o
 -14   1   8        3.23       -0.32      3.25 o
 -13   1   8       10.82        7.81      1.93 o
 -12   1   8       54.60       56.72      3.30 o
 -11   1   8       37.47       42.26      2.35 o
 -10   1   8      119.98      123.86      2.58 o
  -9   1   8       54.61       54.51      1.70 o
  -8   1   8      281.91      283.98      3.09 o
  -7   1   8       87.74       86.21      1.64 o
  -6   1   8       11.81       12.39      0.66 o
  -5   1   8       89.21       92.15      1.36 o
  -4   1   8      479.90      486.11      3.96 o
  -3   1   8      690.64      690.01      5.24 o
  -2   1   8      299.04      279.45      2.34 o
  -1   1   8     1202.61     1219.19      8.89 o
   0   1   8      956.86      973.34      6.99 o
   1   1   8      474.80      508.33      3.89 o
   2   1   8      307.85      327.48      2.84 o
   3   1   8      410.98      409.26      3.44 o
   4   1   8      131.63      121.35      1.67 o
   5   1   8      150.10      151.60      1.99 o
   6   1   8       84.45       80.26      1.66 o
   7   1   8       71.00       72.77      1.84 o
   8   1   8      100.50      108.18      2.87 o
   9   1   8       62.33       70.23      2.76 o
  10   1   8       43.75       38.25      2.31 o
  11   1   8       12.68       14.69      2.89 o
  12   1   8       22.48       21.08      2.11 o
  13   1   8       14.88       19.01      6.77 o
 -14   2   8        8.82        8.23      2.13 o
 -13   2   8        3.80        2.92      1.80 o
 -12   2   8       14.21       15.69      1.88 o
 -11   2   8       42.01       38.75      2.07 o
 -10   2   8       30.25       29.28      2.05 o
  -9   2   8      164.52      169.39      2.32 o
  -8   2   8      248.54      236.47      2.63 o
  -7   2   8       91.11       85.95      1.26 o
  -6   2   8      129.39      132.98      1.98 o
  -5   2   8       20.50       27.98      1.28 o
  -4   2   8      369.79      411.43      5.05 o
  -3   2   8      525.50      564.19      5.77 o
  -2   2   8     1845.66     1889.33     13.82 o
  -1   2   8      248.36      250.78      2.25 o
   0   2   8     1031.72     1004.01      7.30 o
   1   2   8      408.01      434.80      3.54 o
   2   2   8     1854.67     1925.88     13.33 o
   3   2   8      626.91      638.35      4.66 o
   4   2   8      492.15      513.58      3.82 o
   5   2   8       65.23       65.28      1.35 o
   6   2   8       59.94       65.24      1.84 o
   7   2   8       42.06       42.76      1.79 o
   8   2   8        2.32        2.98      1.23 o
   9   2   8       21.00       26.36      2.29 o
  10   2   8        5.38        5.53      1.84 o
  11   2   8        6.08        8.75      2.32 o
  12   2   8        4.33        3.02      2.29 o
  13   2   8       34.93       35.28      5.21 o
 -13   3   8        7.23        7.88      2.61 o
 -12   3   8       16.81       10.83      1.64 o
 -11   3   8       15.28       12.43      1.42 o
 -10   3   8       25.02       25.81      1.79 o
  -9   3   8       16.91       14.99      1.44 o
  -8   3   8       23.01       19.57      1.27 o
  -7   3   8       12.31       10.12      1.01 o
  -6   3   8       19.25       19.43      1.52 o
  -5   3   8      137.03      141.96      1.95 o
  -4   3   8       72.75       69.29      1.22 o
  -3   3   8       88.48       84.30      1.44 o
  -2   3   8      158.84      159.82      1.70 o
  -1   3   8       55.83       56.38      1.13 o
   0   3   8      610.97      614.20      4.76 o
   1   3   8      196.41      203.27      2.08 o
   2   3   8      424.49      441.94      4.29 o
   3   3   8       38.15       36.82      1.33 o
   4   3   8      249.22      250.33      2.53 o
   5   3   8       23.76       22.84      1.11 o
   6   3   8      161.88      152.99      2.60 o
   7   3   8      222.73      224.00      3.72 o
   8   3   8       80.74       79.24      2.58 o
   9   3   8       36.69       28.50      2.10 o
  10   3   8        5.75        4.01      1.67 o
  11   3   8        2.94       -0.03      1.77 o
  12   3   8        0.54        2.06      1.95 o
 -12   4   8        8.80        9.23      1.61 o
 -11   4   8       29.86       26.35      2.08 o
 -10   4   8       18.83       19.67      1.76 o
  -9   4   8       10.51        8.93      1.64 o
  -8   4   8        5.82        6.37      1.04 o
  -7   4   8       64.99       56.56      1.77 o
  -6   4   8       34.94       38.79      2.11 o
  -5   4   8        1.11        0.03      0.89 o
  -4   4   8       30.81       35.61      1.44 o
  -3   4   8       60.09       63.81      1.64 o
  -2   4   8       80.44       86.60      1.51 o
  -1   4   8      101.22       95.46      1.73 o
   0   4   8       94.46       94.27      1.90 o
   1   4   8      101.69       95.67      1.99 o
   2   4   8      149.73      150.08      2.36 o
   3   4   8       27.95       28.91      1.37 o
   4   4   8      230.81      217.58      3.21 o
   5   4   8       16.62       17.15      1.54 o
   6   4   8       29.35       39.62      2.24 o
   7   4   8        8.16        6.32      1.08 o
   8   4   8       12.23       15.02      1.51 o
   9   4   8       20.10       20.35      1.74 o
  10   4   8        2.55        1.35      1.68 o
  11   4   8        2.64        6.69      2.15 o
 -11   5   8        9.95       12.63      2.55 o
 -10   5   8        1.73        2.04      1.84 o
  -9   5   8        0.63        0.13      1.39 o
  -8   5   8       33.83       34.54      1.87 o
  -7   5   8       29.21       26.28      1.88 o
  -6   5   8       55.10       56.33      2.04 o
  -5   5   8       31.98       30.68      1.87 o
  -4   5   8       19.31       23.67      1.51 o
  -3   5   8       14.53       14.29      1.03 o
  -2   5   8       31.88       33.37      1.64 o
  -1   5   8      316.59      312.22      6.07 o
   0   5   8        0.04        0.54      1.18 o
   1   5   8       55.00       49.22      2.05 o
   2   5   8       29.46       30.42      1.91 o
   3   5   8       91.60       87.77      2.71 o
   4   5   8       37.85       38.86      2.44 o
   5   5   8       17.50       17.03      2.26 o
   6   5   8       37.53       42.97      3.80 o
   7   5   8        2.34        4.51      2.48 o
   8   5   8        4.97       11.71      3.42 o
   9   5   8        3.49        0.92      2.51 o
  10   5   8        0.82        1.68      1.04 o
  -9   6   8        5.41        5.01      1.35 o
  -8   6   8        1.52        1.21      1.63 o
  -7   6   8        0.20       -0.38      1.11 o
  -6   6   8        4.60        4.97      1.02 o
  -5   6   8        0.92       -0.83      1.44 o
  -4   6   8        4.83        9.35      1.99 o
  -3   6   8       12.73       12.28      2.10 o
  -2   6   8       36.91       39.11      2.17 o
  -1   6   8        0.03        0.62      1.47 o
   0   6   8        7.87        7.61      1.78 o
   1   6   8       43.75       41.20      2.51 o
   2   6   8       11.03       11.40      1.91 o
   3   6   8        4.08        1.70      2.24 o
   4   6   8        6.48        7.54      2.18 o
   5   6   8        0.32        1.28      2.31 o
   6   6   8        9.82       10.62      2.80 o
   7   6   8       12.38       18.42      3.08 o
  -5   7   8        4.84        4.87      2.08 o
  -4   7   8        7.31        3.64      2.62 o
  -3   7   8        9.04        9.85      2.92 o
  -2   7   8        2.17       -0.58      2.37 o
  -1   7   8        0.12        3.10      1.71 o
   0   7   8        1.81       -0.01      2.45 o
   1   7   8       31.10       31.49      3.31 o
   2   7   8        3.03        1.77      2.49 o
   3   7   8        0.80        4.31      3.16 o
 -15   0   9        1.60       -3.92      4.30 o
 -14   0   9        1.73       -1.82      3.24 o
 -13   0   9        3.52        3.70      4.58 o
 -12   0   9       29.65       27.86      2.51 o
 -11   0   9      237.90      241.84      6.80 o
 -10   0   9       23.66       24.53      2.27 o
  -9   0   9       15.82       15.15      1.54 o
  -8   0   9       96.41       93.99      2.60 o
  -7   0   9       28.00       31.82      1.77 o
  -6   0   9      519.37      523.33      6.88 o
  -5   0   9       33.25       32.60      1.49 o
  -4   0   9      102.66      100.97      2.15 o
  -3   0   9      558.85      551.52      6.60 o
  -2   0   9      656.67      632.38      7.37 o
  -1   0   9     3223.68     3088.16     31.77 o
   0   0   9      757.12      730.63      7.55 o
   1   0   9       22.48       19.34      0.87 o
   2   0   9      720.24      756.01      8.22 o
   3   0   9      372.21      366.11      5.36 o
   4   0   9      174.56      161.17      3.37 o
   5   0   9      425.56      422.98      6.41 o
   6   0   9      255.11      248.86      4.25 o
   7   0   9        0.52        0.79      1.28 o
   8   0   9      415.51      409.94      6.91 o
   9   0   9       77.10       89.18      3.36 o
  10   0   9      227.34      224.28      4.82 o
  11   0   9        7.51        7.68      1.36 o
  12   0   9        2.94        8.22      5.05 o
  13   0   9        6.69        9.53      6.17 o
 -14   1   9       10.22       10.90      3.27 o
 -13   1   9        3.15        3.89      1.84 o
 -12   1   9       39.05       48.22      2.50 o
 -11   1   9       39.79       41.97      2.04 o
 -10   1   9       74.34       72.09      2.22 o
  -9   1   9      110.02      108.06      2.17 o
  -8   1   9       34.12       32.98      1.31 o
  -7   1   9       49.29       44.99      1.44 o
  -6   1   9      190.73      189.28      2.25 o
  -5   1   9      157.56      156.59      1.75 o
  -4   1   9       27.95       28.35      0.92 o
  -3   1   9     1447.19     1477.12     10.58 o
  -2   1   9      216.15      211.87      1.88 o
  -1   1   9      558.57      563.19      4.53 o
   0   1   9     1528.19     1525.74     10.57 o
   1   1   9      483.57      494.48      4.05 o
   2   1   9      932.12      930.92      6.93 o
   3   1   9     1344.30     1466.65     10.53 o
   4   1   9      624.70      646.57      6.35 o
   5   1   9      165.32      162.88      2.29 o
   6   1   9      134.37      134.46      2.13 o
   7   1   9      293.05      295.57      3.59 o
   8   1   9      279.97      278.40      3.66 o
   9   1   9       11.06        6.77      1.61 o
  10   1   9       31.01       28.54      2.14 o
  11   1   9       84.60       86.47      3.92 o
  12   1   9        8.05        8.07      2.06 o
  13   1   9        0.78       -0.46      1.42 o
 -14   2   9        4.55        2.78      1.89 o
 -13   2   9       18.69       19.22      2.03 o
 -12   2   9        4.63        3.36      1.49 o
 -11   2   9        0.99       -1.15      1.53 o
 -10   2   9      142.85      145.54      3.09 o
  -9   2   9      106.09      102.54      1.89 o
  -8   2   9      114.02      116.19      2.09 o
  -7   2   9      187.00      193.74      2.62 o
  -6   2   9      172.90      183.75      2.39 o
  -5   2   9       93.70       93.07      1.84 o
  -4   2   9       51.47       66.78      1.96 o
  -3   2   9       55.80       54.22      1.18 o
  -2   2   9     1297.49     1380.10      9.25 o
  -1   2   9       69.19       78.36      1.17 o
   0   2   9      533.98      499.04      4.10 o
   1   2   9     2340.19     2380.98     16.22 o
   2   2   9      101.86      121.07      1.74 o
   3   2   9      240.83      243.50      2.75 o
   4   2   9       16.43       17.45      0.75 o
   5   2   9      197.10      195.61      2.16 o
   6   2   9       22.22       20.82      0.93 o
   7   2   9      414.34      385.66      4.78 o
   8   2   9      242.90      220.26      4.29 o
   9   2   9       22.32       22.46      2.17 o
  10   2   9       89.74       94.93      4.34 o
  11   2   9       15.79       17.21      2.97 o
  12   2   9        1.24        4.14      2.97 o
  13   2   9       14.48       13.62      2.80 o
 -13   3   9        0.95       -1.51      2.68 o
 -12   3   9        4.15        3.57      1.30 o
 -11   3   9       13.07       12.62      1.58 o
 -10   3   9      101.60      100.68      3.56 o
  -9   3   9       48.87       50.61      2.07 o
  -8   3   9      115.31      107.74      2.46 o
  -7   3   9      111.02      107.56      2.13 o
  -6   3   9       77.20       70.76      1.51 o
  -5   3   9       26.18       29.23      1.74 o
  -4   3   9       26.52       24.54      0.79 o
  -3   3   9        6.26        6.42      0.63 o
  -2   3   9      551.48      559.75      4.31 o
  -1   3   9      215.16      214.38      2.16 o
   0   3   9      233.25      243.39      2.39 o
   1   3   9      126.59      124.86      1.73 o
   2   3   9      278.32      287.93      2.79 o
   3   3   9      111.98      115.76      2.09 o
   4   3   9        0.37        1.75      0.79 o
   5   3   9       13.82       15.02      0.88 o
   6   3   9       31.17       33.48      1.47 o
   7   3   9        3.53        1.93      1.08 o
   8   3   9       55.54       49.51      2.33 o
   9   3   9       29.16       27.07      2.33 o
  10   3   9        8.39        6.23      1.82 o
  11   3   9        4.30        1.91      1.95 o
  12   3   9       10.38        6.36      2.18 o
 -12   4   9       11.83       14.09      1.68 o
 -11   4   9       17.18       17.52      1.60 o
 -10   4   9       14.31       16.59      2.23 o
  -9   4   9       60.03       58.85      2.05 o
  -8   4   9       21.24       18.96      1.29 o
  -7   4   9       31.99       35.94      1.45 o
  -6   4   9      189.44      185.16      2.84 o
  -5   4   9       69.28       63.10      1.58 o
  -4   4   9       58.78       54.18      1.54 o
  -3   4   9       50.92       47.14      1.46 o
  -2   4   9       43.27       47.02      1.10 o
  -1   4   9      167.80      176.17      2.14 o
   0   4   9      153.98      147.13      2.29 o
   1   4   9      189.13      177.45      2.85 o
   2   4   9       36.80       37.42      1.37 o
   3   4   9       65.52       62.31      1.79 o
   4   4   9       14.61       14.36      1.38 o
   5   4   9       15.58       19.31      1.77 o
   6   4   9      143.58      139.98      4.13 o
   7   4   9       36.75       41.18      1.79 o
   8   4   9        5.14        7.08      1.26 o
   9   4   9        3.86        5.66      1.45 o
  10   4   9        9.70       13.53      1.69 o
  11   4   9        3.12       -0.45      2.10 o
 -11   5   9        5.23        2.40      2.18 o
 -10   5   9        0.02       -2.04      2.04 o
  -9   5   9       25.34       19.49      1.54 o
  -8   5   9        5.26        4.45      1.31 o
  -7   5   9        3.46        3.21      1.34 o
  -6   5   9       79.02       74.05      2.09 o
  -5   5   9       16.32       14.38      1.20 o
  -4   5   9       58.32       55.30      2.45 o
  -3   5   9       79.86       84.21      2.08 o
  -2   5   9       67.61       69.05      1.80 o
  -1   5   9       90.00       93.93      3.50 o
   0   5   9      203.22      204.96      3.73 o
   1   5   9        2.39        2.80      1.32 o
   2   5   9       19.13       15.80      1.64 o
   3   5   9        2.71        2.93      1.30 o
   4   5   9      167.98      159.18      4.62 o
   5   5   9        3.24        2.54      2.17 o
   6   5   9        0.95        4.05      2.33 o
   7   5   9       23.02       29.22      3.26 o
   8   5   9        2.05        4.35      2.51 o
   9   5   9        7.58       10.86      2.90 o
  -8   6   9        1.20        1.37      1.10 o
  -7   6   9        0.70        2.35      1.09 o
  -6   6   9       26.19       23.26      1.85 o
  -5   6   9        1.67       -0.14      1.45 o
  -4   6   9       31.92       29.94      2.38 o
  -3   6   9        4.29        1.30      2.03 o
  -2   6   9       10.27       14.83      1.59 o
  -1   6   9       21.11       24.73      2.08 o
   0   6   9       27.36       24.02      2.21 o
   1   6   9        9.99        9.44      1.83 o
   2   6   9       14.45       15.04      1.87 o
   3   6   9        1.02       -0.57      1.97 o
   4   6   9        4.17        4.49      2.18 o
   5   6   9        9.42        9.84      3.42 o
   6   6   9        8.99       13.50      2.98 o
   7   6   9        4.32        2.82      2.76 o
  -4   7   9        2.90        4.72      2.23 o
  -3   7   9        8.24       11.34      2.52 o
  -2   7   9       15.50       14.42      2.67 o
  -1   7   9        1.64        1.39      1.68 o
   0   7   9        4.87        4.26      1.96 o
   1   7   9        6.52        5.97      2.73 o
   2   7   9        1.97        0.21      2.43 o
   3   7   9        2.66        3.03      4.86 o
 -14   0  10        4.39       11.47      6.35 o
 -13   0  10        0.85       -0.54      2.71 o
 -12   0  10       25.09       28.56      2.50 o
 -11   0  10       28.91       30.77      2.45 o
 -10   0  10       35.38       33.92      2.38 o
  -9   0  10        2.14        0.61      1.35 o
  -8   0  10      250.02      254.83      4.21 o
  -7   0  10      134.33      143.47      3.45 o
  -6   0  10       11.49       13.33      1.28 o
  -5   0  10      551.44      570.01      7.19 o
  -4   0  10      234.49      237.60      3.69 o
  -3   0  10      843.03      877.40      9.97 o
  -2   0  10      148.47      167.07      2.78 o
  -1   0  10      576.99      615.14      7.37 o
   0   0  10       50.28       57.00      1.63 o
   1   0  10       59.96       59.80      1.38 o
   2   0  10       52.57       58.88      1.62 o
   3   0  10      240.68      244.25      3.65 o
   4   0  10       61.50       59.26      2.14 o
   5   0  10      490.52      516.15      6.09 o
   6   0  10      263.55      280.01      4.64 o
   7   0  10       36.12       34.24      2.05 o
   8   0  10      124.55      129.36      3.83 o
   9   0  10      356.54      339.22      6.32 o
  10   0  10       15.04       14.07      2.26 o
  11   0  10       10.06        8.29      1.62 o
  12   0  10        6.75       10.17      3.94 o
  13   0  10        9.24        8.04      6.17 o
 -14   1  10        1.15        2.21      2.16 o
 -13   1  10        1.35       -1.51      1.55 o
 -12   1  10      111.72      119.43      4.54 o
 -11   1  10       82.87       84.22      2.55 o
 -10   1  10      182.55      193.36      2.98 o
  -9   1  10        3.54        3.72      1.02 o
  -8   1  10      153.48      140.92      3.11 o
  -7   1  10      179.07      167.36      3.05 o
  -6   1  10      105.45      102.58      1.65 o
  -5   1  10       37.44       42.63      1.28 o
  -4   1  10     1629.43     1711.11     12.25 o
  -3   1  10      717.81      712.60      5.53 o
  -2   1  10      694.96      717.09      5.08 o
  -1   1  10      591.10      592.66      4.81 o
   0   1  10      353.39      357.67      3.12 o
   1   1  10      448.96      467.34      4.14 o
   2   1  10      302.77      303.32      2.90 o
   3   1  10       47.78       43.54      1.17 o
   4   1  10      369.82      396.48      3.78 o
   5   1  10      338.06      347.41      3.42 o
   6   1  10      450.85      438.29      4.34 o
   7   1  10       56.49       52.23      1.75 o
   8   1  10       69.15       67.68      2.04 o
   9   1  10      129.47      117.66      2.22 o
  10   1  10        7.02        7.26      1.78 o
  11   1  10       11.43       11.22      2.45 o
  12   1  10       11.99        7.80      1.98 o
  13   1  10        3.19        2.51      1.64 o
 -14   2  10        5.20        9.39      2.09 o
 -13   2  10        6.37        5.43      1.67 o
 -12   2  10       10.69        7.64      1.55 o
 -11   2  10       21.07       21.01      1.63 o
 -10   2  10       34.34       36.12      1.74 o
  -9   2  10      127.19      122.90      1.91 o
  -8   2  10      112.06      106.28      2.33 o
  -7   2  10       62.23       68.15      1.79 o
  -6   2  10      133.07      136.88      2.02 o
  -5   2  10      497.57      520.22      4.98 o
  -4   2  10      277.36      297.19      3.20 o
  -3   2  10      307.85      317.62      3.06 o
  -2   2  10      714.11      735.61      5.31 o
  -1   2  10      791.64      806.86      5.82 o
   0   2  10      170.42      149.20      1.85 o
   1   2  10      554.45      601.12      4.98 o
   2   2  10       55.80       47.67      1.23 o
   3   2  10      378.06      402.16      3.34 o
   4   2  10      109.36      113.77      1.59 o
   5   2  10       33.10       33.82      1.08 o
   6   2  10       16.51       18.04      0.81 o
   7   2  10      173.33      166.31      3.07 o
   8   2  10       31.31       30.72      2.13 o
   9   2  10       54.31       55.56      2.75 o
  10   2  10       11.85       13.07      2.43 o
  11   2  10        4.40        1.01      2.08 o
  12   2  10        3.61        6.99      2.51 o
 -13   3  10        7.57        9.29      2.28 o
 -12   3  10       22.45       18.34      2.16 o
 -11   3  10        3.40        3.18      1.35 o
 -10   3  10      129.46      120.57      3.58 o
  -9   3  10       29.37       24.89      1.77 o
  -8   3  10      140.63      135.89      2.69 o
  -7   3  10        7.52        8.13      1.02 o
  -6   3  10       26.73       27.05      1.17 o
  -5   3  10       55.17       62.22      2.33 o
  -4   3  10      162.41      157.61      3.36 o
  -3   3  10       54.98       54.49      1.22 o
  -2   3  10      210.59      215.44      2.14 o
  -1   3  10       18.61       22.95      0.81 o
   0   3  10      378.99      378.88      3.25 o
   1   3  10       44.94       44.99      1.23 o
   2   3  10      111.16      108.28      1.67 o
   3   3  10      281.23      278.79      2.77 o
   4   3  10      118.64      115.99      2.19 o
   5   3  10      108.17      111.72      1.78 o
   6   3  10       81.30       76.68      2.14 o
   7   3  10       21.10       17.26      1.47 o
   8   3  10       36.63       32.44      2.02 o
   9   3  10       10.55       15.12      2.06 o
  10   3  10        2.40        3.43      1.99 o
  11   3  10        0.89        1.43      1.93 o
  12   3  10        1.40        3.84      2.14 o
 -12   4  10        6.64        7.15      2.16 o
 -11   4  10       17.87       16.50      1.46 o
 -10   4  10        5.83        4.50      2.78 o
  -9   4  10        0.01        0.27      0.94 o
  -8   4  10        4.70        4.39      1.06 o
  -7   4  10        1.85        1.55      0.75 o
  -6   4  10       34.60       31.33      2.48 o
  -5   4  10       42.24       38.25      1.68 o
  -4   4  10      117.76      110.78      2.08 o
  -3   4  10       70.26       71.50      2.14 o
  -2   4  10       19.20       20.56      0.85 o
  -1   4  10       20.32       16.67      0.99 o
   0   4  10       16.71       14.63      0.82 o
   1   4  10       14.25       15.11      1.16 o
   2   4  10       26.79       27.52      1.33 o
   3   4  10       28.84       33.15      1.53 o
   4   4  10       87.67       95.83      2.89 o
   5   4  10       63.53       62.61      2.63 o
   6   4  10        6.29        1.84      1.96 o
   7   4  10       31.10       38.54      1.54 o
   8   4  10       16.16       18.74      2.19 o
   9   4  10       17.67       19.93      1.72 o
  10   4  10       13.28       16.36      1.89 o
  11   4  10       13.30       17.04      2.39 o
 -11   5  10       23.77       26.56      1.89 o
 -10   5  10        0.96        0.22      1.13 o
  -9   5  10        3.18        3.99      1.69 o
  -8   5  10       19.60       16.29      1.27 o
  -7   5  10        9.59       11.11      1.14 o
  -6   5  10      106.13      104.87      2.77 o
  -5   5  10       12.68       12.34      1.81 o
  -4   5  10       14.84       18.13      1.28 o
  -3   5  10       65.12       66.01      2.03 o
  -2   5  10        3.96        4.42      0.61 o
  -1   5  10       48.16       45.02      1.98 o
   0   5  10       45.39       44.66      1.98 o
   1   5  10       32.02       32.38      1.79 o
   2   5  10       28.22       31.89      2.00 o
   3   5  10       28.92       29.19      2.21 o
   4   5  10        6.09        4.21      1.89 o
   5   5  10        8.90        7.93      2.41 o
   6   5  10       26.02       29.97      4.17 o
   7   5  10       14.21       12.77      2.79 o
   8   5  10        1.92        3.47      2.58 o
   9   5  10        8.19        8.35      3.59 o
  -8   6  10        1.63        1.29      1.61 o
  -7   6  10        0.16       -0.18      1.03 o
  -6   6  10        3.14        2.79      1.05 o
  -5   6  10       18.31       15.01      1.13 o
  -4   6  10        7.43       11.28      3.56 o
  -3   6  10        1.87       -0.99      1.70 o
  -2   6  10       98.48       98.73      2.53 o
  -1   6  10       15.46       18.94      2.67 o
   0   6  10        8.36        7.41      1.81 o
   1   6  10        8.58        9.50      1.73 o
   2   6  10        2.94        4.96      1.86 o
   3   6  10        9.59       11.49      2.29 o
   4   6  10        6.65        5.36      2.23 o
   5   6  10        6.27       13.53      3.02 o
   6   6  10        4.98        7.55      2.80 o
   7   6  10       12.34       14.04      3.77 o
  -4   7  10        6.78        5.68      2.31 o
  -3   7  10        3.07        5.47      2.30 o
  -2   7  10        2.42        1.27      3.58 o
  -1   7  10        2.39        0.39      1.61 o
   0   7  10        1.77        2.99      1.70 o
   1   7  10        7.39       11.87      2.67 o
   2   7  10        1.16        0.05      2.39 o
   3   7  10        2.68        2.15      3.15 o
 -14   0  11        0.16        0.74      3.24 o
 -13   0  11        6.84        9.27      2.84 o
 -12   0  11       34.38       36.72      2.84 o
 -11   0  11       57.74       58.93      4.10 o
 -10   0  11        4.79        5.61      1.68 o
  -9   0  11       31.46       30.33      2.12 o
  -8   0  11       17.12       15.53      1.64 o
  -7   0  11        6.20        3.22      1.15 o
  -6   0  11        0.13        1.90      0.96 o
  -5   0  11       40.40       42.77      1.75 o
  -4   0  11     3629.81     3551.08     36.79 o
  -3   0  11      707.60      716.78      8.47 o
  -2   0  11        5.53        3.47      0.94 o
  -1   0  11      289.19      289.76      4.22 o
   0   0  11        3.52        5.33      0.85 o
   1   0  11        0.71        0.16      0.58 o
   2   0  11      426.08      426.40      5.34 o
   3   0  11       87.59       96.37      3.54 o
   4   0  11      284.13      291.56      6.34 o
   5   0  11        4.19        5.72      1.10 o
   6   0  11       19.48       22.56      1.54 o
   7   0  11       13.44       16.52      1.93 o
   8   0  11       77.45       70.73      3.24 o
   9   0  11        1.36        2.14      1.68 o
  10   0  11        0.17       -0.16      1.66 o
  11   0  11       20.51       14.44      1.89 o
  12   0  11        3.95        2.60      3.37 o
  13   0  11        4.70        6.35      6.54 o
 -14   1  11        0.87        3.42      2.63 o
 -13   1  11        3.48        6.71      1.83 o
 -12   1  11       21.77       27.40      2.05 o
 -11   1  11        2.87        3.60      1.36 o
 -10   1  11      186.74      179.70      3.06 o
  -9   1  11      357.58      352.08      4.26 o
  -8   1  11      193.82      188.24      2.65 o
  -7   1  11       47.61       48.60      1.57 o
  -6   1  11       50.15       48.87      1.26 o
  -5   1  11      263.98      278.74      2.93 o
  -4   1  11      250.02      257.01      2.71 o
  -3   1  11      291.72      284.92      2.88 o
  -2   1  11      629.80      640.14      4.88 o
  -1   1  11      500.31      514.24      4.35 o
   0   1  11     1330.11     1329.86      9.96 o
   1   1  11       42.70       42.72      1.10 o
   2   1  11      102.28      104.36      1.61 o
   3   1  11      696.96      733.68      5.94 o
   4   1  11        7.06       10.95      0.82 o
   5   1  11       45.50       47.75      1.48 o
   6   1  11       66.23       66.28      1.79 o
   7   1  11      275.89      269.74      3.81 o
   8   1  11       66.11       60.77      2.15 o
   9   1  11       65.26       64.96      2.10 o
  10   1  11       11.50       10.94      2.31 o
  11   1  11       57.77       53.93      3.00 o
  12   1  11        1.34        2.27      1.94 o
  13   1  11        4.92        2.91      1.78 o
 -14   2  11       16.66       19.63      2.14 o
 -13   2  11        1.07        1.07      2.05 o
 -12   2  11        2.52        0.92      1.41 o
 -11   2  11        2.00        0.13      1.63 o
 -10   2  11       21.54       21.92      1.44 o
  -9   2  11       58.94       62.57      1.38 o
  -8   2  11       58.65       55.80      2.81 o
  -7   2  11      158.29      165.76      2.55 o
  -6   2  11       75.39       72.02      1.61 o
  -5   2  11      166.72      170.73      2.16 o
  -4   2  11       85.30       85.06      1.65 o
  -3   2  11      209.99      219.21      2.44 o
  -2   2  11      738.13      720.38      5.25 o
  -1   2  11       21.77       20.11      0.79 o
   0   2  11      787.46      794.34      6.38 o
   1   2  11      114.00      129.70      1.83 o
   2   2  11      311.69      310.57      3.03 o
   3   2  11       82.99       82.34      1.26 o
   4   2  11       22.67       20.02      0.87 o
   5   2  11      120.09      122.99      1.87 o
   6   2  11      368.57      360.30      3.63 o
   7   2  11       28.55       26.02      1.70 o
   8   2  11       32.80       33.63      2.74 o
   9   2  11       59.08       56.82      3.36 o
  10   2  11       11.15       13.62      2.43 o
  11   2  11       20.64       19.96      2.73 o
  12   2  11       25.28       26.12      4.05 o
 -13   3  11        6.06        8.61      2.11 o
 -12   3  11        0.68        0.83      1.72 o
 -11   3  11       25.10       26.13      2.15 o
 -10   3  11       29.81       32.97      2.35 o
  -9   3  11       11.16       12.73      1.30 o
  -8   3  11        0.03       -0.28      0.80 o
  -7   3  11        4.79        4.23      0.75 o
  -6   3  11       55.43       60.48      2.70 o
  -5   3  11       10.35       10.23      1.59 o
  -4   3  11       78.63       81.09      2.16 o
  -3   3  11      452.55      478.19      4.30 o
  -2   3  11      173.52      182.03      1.95 o
  -1   3  11       85.80       94.03      1.49 o
   0   3  11      115.32      113.81      1.59 o
   1   3  11       66.44       70.41      1.45 o
   2   3  11      159.27      157.95      2.04 o
   3   3  11      117.19      109.16      1.74 o
   4   3  11      146.04      147.42      2.50 o
   5   3  11       62.14       64.49      1.43 o
   6   3  11       57.07       65.70      2.06 o
   7   3  11       33.32       33.27      1.79 o
   8   3  11        0.20        0.97      1.33 o
   9   3  11        7.28        6.75      2.10 o
  10   3  11        0.41        0.04      1.97 o
  11   3  11        1.93        1.04      1.91 o
  12   3  11        3.74        2.00      2.13 o
 -12   4  11        1.92        2.48      1.49 o
 -11   4  11       10.79       10.69      1.51 o
 -10   4  11        5.64        3.54      1.33 o
  -9   4  11       11.72       12.63      1.25 o
  -8   4  11       52.06       46.84      1.55 o
  -7   4  11        8.60       11.06      1.42 o
  -6   4  11       83.72       80.55      1.61 o
  -5   4  11       34.92       34.08      1.23 o
  -4   4  11       57.80       54.53      1.55 o
  -3   4  11      148.89      141.29      2.42 o
  -2   4  11      137.04      125.23      1.68 o
  -1   4  11       15.78       18.55      0.92 o
   0   4  11      102.19      110.10      1.81 o
   1   4  11      138.49      137.73      2.34 o
   2   4  11       75.71       72.14      2.11 o
   3   4  11       96.44       88.40      2.16 o
   4   4  11       78.28       76.57      2.16 o
   5   4  11       15.40       17.82      2.00 o
   6   4  11        1.91        5.27      2.01 o
   7   4  11        6.62       10.61      2.31 o
   8   4  11       31.93       34.81      1.78 o
   9   4  11        2.02        3.33      1.82 o
  10   4  11        1.14        3.04      1.51 o
 -10   5  11        1.59        0.46      1.08 o
  -9   5  11        7.32        7.73      1.08 o
  -8   5  11        2.16       -0.25      1.11 o
  -7   5  11        4.52        1.84      0.83 o
  -6   5  11        7.59        7.72      1.30 o
  -5   5  11        9.88       11.26      1.15 o
  -4   5  11        9.48       11.88      1.16 o
  -3   5  11       20.02       19.01      1.29 o
  -2   5  11       12.00       11.63      0.68 o
  -1   5  11       84.19       79.58      2.52 o
   0   5  11       80.06       76.32      2.76 o
   1   5  11       33.33       32.40      1.71 o
   2   5  11       14.34       14.04      1.78 o
   3   5  11        8.74        6.79      1.70 o
   4   5  11       44.87       47.70      3.64 o
   5   5  11       17.30       14.42      2.77 o
   6   5  11        4.00        4.33      2.58 o
   7   5  11        1.48       -1.88      2.34 o
   8   5  11        2.30        4.21      3.22 o
   9   5  11       14.42       13.71      4.03 o
  -8   6  11        3.07        5.01      1.27 o
  -7   6  11        2.46        3.51      1.23 o
  -6   6  11        4.37        5.70      1.15 o
  -5   6  11       11.85       13.82      1.23 o
  -4   6  11        5.42        7.33      1.77 o
  -3   6  11        1.54        4.26      1.86 o
  -2   6  11        7.08        8.88      2.15 o
  -1   6  11       15.26       14.86      1.80 o
   0   6  11        0.66        2.63      1.49 o
   1   6  11        5.27        7.26      1.82 o
   2   6  11        6.44        8.59      2.40 o
   3   6  11        0.60       -0.53      2.29 o
   4   6  11       14.97       23.32      3.83 o
   5   6  11        7.59        7.23      3.41 o
   6   6  11        7.33        9.71      3.54 o
  -3   7  11       44.15       53.15      3.62 o
  -2   7  11        8.31       11.32      2.56 o
  -1   7  11        4.03        5.05      1.45 o
   0   7  11        7.82        8.23      1.90 o
   1   7  11        3.66        3.94      2.36 o
   2   7  11        0.47        0.75      2.45 o
 -14   0  12       32.86       34.36      4.55 o
 -13   0  12       27.44       28.95      5.37 o
 -12   0  12       78.81       91.50      4.13 o
 -11   0  12      403.31      428.23      7.47 o
 -10   0  12      127.22      133.53      3.90 o
  -9   0  12        4.86        5.49      1.56 o
  -8   0  12       73.65       68.12      2.57 o
  -7   0  12      177.26      169.14      3.57 o
  -6   0  12       36.98       37.43      1.81 o
  -5   0  12       75.32       86.24      3.21 o
  -4   0  12      290.62      292.08      4.97 o
  -3   0  12      485.69      524.25      6.70 o
  -2   0  12      812.95      882.66     10.27 o
  -1   0  12       54.17       47.64      1.65 o
   0   0  12       59.56       53.16      1.78 o
   1   0  12      986.11     1073.59     11.25 o
   2   0  12      576.61      594.51      7.86 o
   3   0  12        5.74        4.26      0.91 o
   4   0  12        0.98        2.61      0.96 o
   5   0  12       46.77       46.08      2.06 o
   6   0  12        1.40        0.97      1.48 o
   7   0  12        7.82        6.43      1.80 o
   8   0  12       30.59       30.69      2.36 o
   9   0  12       23.32       26.48      2.39 o
  10   0  12       22.27       19.02      2.19 o
  11   0  12       11.08       11.68      1.96 o
  12   0  12        8.49        5.02      3.96 o
  13   0  12        5.94        8.60      6.91 o
 -14   1  12       15.89       16.63      2.65 o
 -13   1  12        1.46        2.83      1.71 o
 -12   1  12       14.50       20.56      1.92 o
 -11   1  12       21.22       20.13      1.64 o
 -10   1  12       41.93       45.45      2.23 o
  -9   1  12      162.39      163.68      3.32 o
  -8   1  12      207.15      204.98      2.73 o
  -7   1  12       26.70       23.81      1.09 o
  -6   1  12      333.38      330.16      3.49 o
  -5   1  12       75.37       71.93      1.86 o
  -4   1  12     1123.48     1166.07      9.25 o
  -3   1  12     1022.99     1031.49      8.29 o
  -2   1  12     1595.45     1724.77     13.19 o
  -1   1  12      604.02      584.98      4.91 o
   0   1  12       73.31       69.29      1.57 o
   1   1  12      364.85      353.37      3.49 o
   2   1  12      242.34      257.20      2.71 o
   3   1  12      230.77      222.70      2.46 o
   4   1  12        6.82        8.40      0.86 o
   5   1  12        6.15        6.54      0.90 o
   6   1  12      727.03      724.32      6.79 o
   7   1  12      240.60      240.23      3.87 o
   8   1  12        8.05        5.67      1.24 o
   9   1  12       11.88        9.65      1.31 o
  10   1  12        3.96        2.83      1.84 o
  11   1  12        0.42       -1.52      2.62 o
  12   1  12       19.26       18.51      2.36 o
 -14   2  12        8.83        8.00      1.74 o
 -13   2  12        0.76        1.72      1.54 o
 -12   2  12        2.92        2.48      1.35 o
 -11   2  12       50.06       47.50      2.03 o
 -10   2  12       14.94       15.12      0.97 o
  -9   2  12      129.98      123.22      2.92 o
  -8   2  12       29.46       27.79      1.37 o
  -7   2  12       72.68       66.88      1.78 o
  -6   2  12       67.95       64.92      2.07 o
  -5   2  12        9.28       10.20      0.88 o
  -4   2  12      289.40      298.91      4.42 o
  -3   2  12      469.46      481.29      4.89 o
  -2   2  12       18.42       17.14      0.71 o
  -1   2  12      249.94      255.93      2.60 o
   0   2  12       93.50       92.77      1.49 o
   1   2  12      224.99      208.55      2.47 o
   2   2  12      836.93      839.09      6.74 o
   3   2  12      270.56      272.55      2.95 o
   4   2  12       83.45       82.84      1.53 o
   5   2  12      127.99      127.96      1.98 o
   6   2  12       79.62       90.14      2.01 o
   7   2  12       38.68       41.05      1.31 o
   8   2  12        5.57        6.26      1.74 o
   9   2  12        6.07        8.98      1.95 o
  10   2  12       13.15       14.85      2.46 o
  11   2  12       13.14       14.41      2.61 o
  12   2  12        6.57       12.02      4.59 o
 -13   3  12        1.72        0.70      1.76 o
 -12   3  12       12.37       12.37      2.56 o
 -11   3  12       11.56       10.69      1.31 o
 -10   3  12       31.96       34.76      1.80 o
  -9   3  12       37.41       32.44      1.63 o
  -8   3  12      113.16      102.82      2.91 o
  -7   3  12       72.43       67.38      2.31 o
  -6   3  12       12.44       14.69      1.78 o
  -5   3  12       21.00       21.93      1.89 o
  -4   3  12      408.12      397.10      4.13 o
  -3   3  12       43.76       43.74      1.27 o
  -2   3  12       32.93       29.19      0.85 o
  -1   3  12       81.40       79.67      1.46 o
   0   3  12      138.81      134.21      2.04 o
   1   3  12       17.16       17.05      0.93 o
   2   3  12      106.19      106.15      1.84 o
   3   3  12       93.08       98.68      1.77 o
   4   3  12      128.51      120.19      1.86 o
   5   3  12       36.33       32.26      1.36 o
   6   3  12      109.24      110.18      2.47 o
   7   3  12       81.67       79.63      2.54 o
   8   3  12        3.08        3.59      1.46 o
   9   3  12       25.65       28.13      2.29 o
  10   3  12        0.92       -1.61      1.97 o
  11   3  12        7.08        7.02      2.44 o
 -12   4  12        2.72        2.11      1.36 o
 -11   4  12       22.26       21.22      2.05 o
 -10   4  12       15.10       13.60      1.35 o
  -9   4  12       15.78       14.85      1.22 o
  -8   4  12       61.72       57.76      1.84 o
  -7   4  12        7.03        6.95      1.84 o
  -6   4  12       12.83       14.11      1.94 o
  -5   4  12       24.78       24.80      1.11 o
  -4   4  12        2.14        2.39      0.79 o
  -3   4  12       16.11       17.99      1.04 o
  -2   4  12      274.04      274.44      2.65 o
  -1   4  12      171.07      159.76      2.21 o
   0   4  12       55.02       49.39      1.53 o
   1   4  12        4.42        3.05      0.77 o
   2   4  12        0.37       -0.98      1.06 o
   3   4  12       21.10       17.95      1.51 o
   4   4  12       84.08       69.61      2.36 o
   5   4  12       21.76       23.44      2.18 o
   6   4  12       35.08       40.78      3.07 o
   7   4  12        8.52       11.69      2.35 o
   8   4  12        6.45        4.47      0.99 o
   9   4  12       24.87       27.01      1.93 o
  10   4  12        6.64        6.55      1.70 o
 -10   5  12       12.53       12.63      2.79 o
  -9   5  12        1.37        0.91      1.34 o
  -8   5  12        1.94        0.39      2.73 o
  -7   5  12        6.98        6.56      1.34 o
  -6   5  12        2.96        3.58      0.95 o
  -5   5  12       52.18       47.85      1.71 o
  -4   5  12       20.72       17.60      1.27 o
  -3   5  12        7.00        4.69      1.08 o
  -2   5  12       17.10       16.39      1.15 o
  -1   5  12       50.02       45.47      1.20 o
   0   5  12       30.22       37.25      2.15 o
   1   5  12       16.76       17.30      1.72 o
   2   5  12       30.82       34.26      2.11 o
   3   5  12       36.79       35.45      2.45 o
   4   5  12        4.61        4.00      2.01 o
   5   5  12       33.04       32.10      3.38 o
   6   5  12        6.98        6.45      3.64 o
   7   5  12       17.11       26.34      4.31 o
   8   5  12        0.70        0.80      3.24 o
   9   5  12        3.84        8.04      3.70 o
  -8   6  12        2.99        4.72      1.29 o
  -7   6  12        2.97        1.33      0.99 o
  -6   6  12        8.80        8.88      1.55 o
  -5   6  12       11.59       10.63      1.22 o
  -4   6  12       33.66       37.75      2.72 o
  -3   6  12       12.02       11.64      1.97 o
  -2   6  12      104.19      109.18      3.63 o
  -1   6  12        2.64        5.88      1.62 o
   0   6  12        6.87        6.94      1.58 o
   1   6  12        6.19        5.27      1.83 o
   2   6  12        0.89       -1.42      1.77 o
   3   6  12       18.93       16.31      2.86 o
   4   6  12        2.58        6.79      3.30 o
   5   6  12        1.45       -2.82      2.82 o
   6   6  12        3.61       -2.02      3.10 o
  -3   7  12        1.24        0.68      1.81 o
  -2   7  12        6.58        3.47      2.59 o
  -1   7  12        8.53        7.33      3.30 o
   0   7  12        1.33        0.25      1.79 o
   1   7  12        8.28        9.39      2.54 o
 -14   0  13        1.11        6.34      3.37 o
 -13   0  13       24.59       30.94      3.90 o
 -12   0  13        0.07        2.21      2.14 o
 -11   0  13       23.34       24.44      2.41 o
 -10   0  13       55.58       63.34      3.04 o
  -9   0  13        2.38        0.26      1.40 o
  -8   0  13        4.33        3.58      1.34 o
  -7   0  13       91.01       90.13      2.75 o
  -6   0  13      532.92      518.38      7.10 o
  -5   0  13      305.86      298.16      5.04 o
  -4   0  13     5099.79     5332.01     54.67 o
  -3   0  13      316.92      295.76      4.75 o
  -2   0  13     1146.67     1219.39     13.77 o
  -1   0  13     1354.51     1430.28     15.92 o
   0   0  13      985.23      987.85     13.89 o
   1   0  13     1346.50     1374.43     15.55 o
   2   0  13      355.55      364.76      5.69 o
   3   0  13      817.77      855.59     12.83 o
   4   0  13      573.46      574.57      7.69 o
   5   0  13      266.67      262.61      4.50 o
   6   0  13        3.39        4.25      1.70 o
   7   0  13       50.97       54.63      3.36 o
   8   0  13       33.84       36.75      2.55 o
   9   0  13       51.17       55.59      3.08 o
  10   0  13       18.43       12.89      2.83 o
  11   0  13        2.84        2.12      1.73 o
  12   0  13        3.71        0.45      1.42 o
 -14   1  13       30.78       33.91      2.68 o
 -13   1  13       10.60       14.54      2.05 o
 -12   1  13       25.08       24.04      1.87 o
 -11   1  13       24.85       27.58      1.91 o
 -10   1  13      150.77      154.27      3.11 o
  -9   1  13        1.53        1.50      1.03 o
  -8   1  13       28.15       28.72      1.26 o
  -7   1  13      130.19      131.87      2.10 o
  -6   1  13       64.09       70.75      1.53 o
  -5   1  13      214.57      234.76      2.73 o
  -4   1  13      239.89      227.43      2.61 o
  -3   1  13     1629.85     1650.58     12.74 o
  -2   1  13      544.73      543.78      4.95 o
  -1   1  13      353.98      369.39      3.53 o
   0   1  13      739.67      787.98      6.47 o
   1   1  13      574.12      589.69      6.21 o
   2   1  13      578.78      539.87      4.67 o
   3   1  13       56.66       57.55      1.69 o
   4   1  13        6.68        6.69      0.81 o
   5   1  13       22.95       22.55      1.19 o
   6   1  13      489.40      488.76      5.35 o
   7   1  13      173.91      175.49      3.38 o
   8   1  13      109.16      109.86      2.86 o
   9   1  13       26.60       26.50      2.14 o
  10   1  13        1.11       -0.37      0.95 o
  11   1  13       12.67       16.94      3.53 o
  12   1  13        5.10        1.54      2.01 o
 -14   2  13       17.76       24.06      2.82 o
 -13   2  13        0.28       -1.31      1.31 o
 -12   2  13        3.88        2.36      1.21 o
 -11   2  13       10.82       11.07      2.30 o
 -10   2  13        1.38        1.34      1.34 o
  -9   2  13       10.29       10.13      1.33 o
  -8   2  13      166.04      157.79      3.06 o
  -7   2  13       44.42       47.70      1.78 o
  -6   2  13      191.85      179.01      2.58 o
  -5   2  13       23.89       19.31      0.92 o
  -4   2  13      222.86      219.54      3.24 o
  -3   2  13        0.84        0.88      0.48 o
  -2   2  13      670.58      673.09      5.33 o
  -1   2  13       10.10        8.90      0.66 o
   0   2  13       22.42       25.70      1.06 o
   1   2  13       86.27       87.06      1.67 o
   2   2  13      388.48      373.72      3.75 o
   3   2  13      145.16      144.24      2.37 o
   4   2  13       80.04       75.50      1.50 o
   5   2  13      237.52      228.38      3.11 o
   6   2  13      362.91      340.34      4.25 o
   7   2  13       32.17       26.97      1.39 o
   8   2  13       39.25       37.37      2.65 o
   9   2  13       15.23       13.58      2.16 o
  10   2  13       11.08       11.89      4.66 o
  11   2  13        8.83        8.16      2.60 o
  12   2  13        2.88        1.66      2.38 o
 -13   3  13        0.09       -1.37      1.89 o
 -12   3  13        1.09        2.39      2.10 o
 -11   3  13       13.72       13.86      1.97 o
 -10   3  13       14.55       13.66      1.37 o
  -9   3  13       11.20       10.59      1.22 o
  -8   3  13        6.18        3.70      0.94 o
  -7   3  13        3.97        4.62      0.79 o
  -6   3  13       26.16       22.99      1.07 o
  -5   3  13       10.93       11.02      0.71 o
  -4   3  13      107.37      108.78      1.98 o
  -3   3  13      621.06      607.95      5.56 o
  -2   3  13      296.58      287.75      2.68 o
  -1   3  13       82.59       82.31      1.54 o
   0   3  13      131.04      124.22      2.24 o
   1   3  13       96.89       91.58      1.67 o
   2   3  13      143.71      130.06      1.97 o
   3   3  13       46.71       50.22      1.45 o
   4   3  13      550.72      514.96      6.13 o
   5   3  13        9.29       12.88      1.64 o
   6   3  13      152.69      142.60      2.78 o
   7   3  13       51.81       48.33      2.15 o
   8   3  13        2.96       -1.18      2.08 o
   9   3  13        5.40        4.48      1.67 o
  10   3  13        2.67        5.25      2.24 o
  11   3  13       24.22       22.41      3.21 o
 -12   4  13       23.36       22.63      1.92 o
 -11   4  13        9.74        9.88      1.89 o
 -10   4  13       18.66       18.22      1.42 o
  -9   4  13        1.42        1.52      0.84 o
  -8   4  13       20.83       22.17      2.41 o
  -7   4  13       59.84       56.19      2.97 o
  -6   4  13       10.59        7.75      1.82 o
  -5   4  13      101.00       94.20      2.41 o
  -4   4  13       24.78       25.05      1.23 o
  -3   4  13      169.06      173.52      3.02 o
  -2   4  13      119.86      115.27      2.28 o
  -1   4  13      134.83      140.24      2.20 o
   0   4  13       72.92       67.22      1.78 o
   1   4  13      125.10      124.56      2.20 o
   2   4  13       74.09       77.69      1.53 o
   3   4  13      151.95      150.45      3.14 o
   4   4  13      367.07      372.10      7.01 o
   5   4  13        4.46        0.00      1.79 o
   6   4  13       14.85       16.81      2.80 o
   7   4  13        6.04        3.48      2.37 o
   8   4  13        4.82        2.59      3.18 o
   9   4  13        5.81        6.13      1.39 o
  10   4  13       17.16       18.24      1.86 o
 -10   5  13        0.62        1.29      2.22 o
  -9   5  13        4.73        2.54      2.06 o
  -8   5  13        9.06        2.94      2.10 o
  -7   5  13        7.97       10.39      2.12 o
  -6   5  13        2.48        3.88      1.47 o
  -5   5  13        8.57        8.09      0.96 o
  -4   5  13       12.28       10.68      1.04 o
  -3   5  13       39.81       40.22      1.56 o
  -2   5  13       27.03       24.65      1.42 o
  -1   5  13      148.23      139.97      2.34 o
   0   5  13       47.44       45.12      2.15 o
   1   5  13       36.30       39.50      2.17 o
   2   5  13       11.61        7.33      1.69 o
   3   5  13        0.32        0.84      1.68 o
   4   5  13       49.71       62.59      4.10 o
   5   5  13        2.45        2.64      2.82 o
   6   5  13       23.19       26.78      5.42 o
   7   5  13       12.53       15.77      3.96 o
   8   5  13        0.01        3.02      3.22 o
  -8   6  13        4.45        4.57      2.51 o
  -7   6  13        3.27        2.65      0.82 o
  -6   6  13        5.52        5.82      1.11 o
  -5   6  13       10.41       11.14      1.14 o
  -4   6  13        1.21        0.95      0.84 o
  -3   6  13        7.50        7.34      1.51 o
  -2   6  13        8.26        9.50      1.86 o
  -1   6  13        1.14        3.21      1.40 o
   0   6  13       11.11       10.41      2.37 o
   1   6  13       16.00       14.50      2.13 o
   2   6  13        9.86        7.13      2.10 o
   3   6  13        1.56       -2.32      2.32 o
   4   6  13       46.45       58.63      5.47 o
   5   6  13        0.52        0.37      3.17 o
   6   6  13        5.71        3.23      3.50 o
  -2   7  13        0.25        2.25      2.21 o
  -1   7  13        0.18       -0.50      2.44 o
   0   7  13        8.93       15.51      2.16 o
 -14   0  14        5.25       13.93      3.48 o
 -13   0  14        1.30        1.82      2.54 o
 -12   0  14        8.11       11.92      2.19 o
 -11   0  14       33.07       35.57      2.70 o
 -10   0  14       23.36       18.58      2.11 o
  -9   0  14       85.79       93.57      3.63 o
  -8   0  14      117.12      121.15      3.77 o
  -7   0  14       27.22       32.93      2.82 o
  -6   0  14       36.80       38.29      2.58 o
  -5   0  14      183.52      187.72      3.60 o
  -4   0  14       34.36       43.13      1.89 o
  -3   0  14       38.68       47.86      2.27 o
  -2   0  14      133.09      122.13      2.73 o
  -1   0  14       28.41       34.25      1.68 o
   0   0  14      125.10      127.70      2.40 o
   1   0  14       24.01       19.75      1.10 o
   2   0  14        3.18        3.33      0.79 o
   3   0  14      190.40      185.59      3.43 o
   4   0  14      469.82      473.56      6.45 o
   5   0  14      246.42      243.29      4.40 o
   6   0  14      143.49      136.89      4.83 o
   7   0  14      205.54      199.58      7.58 o
   8   0  14      266.94      273.81      6.06 o
   9   0  14       10.76       13.40      2.46 o
  10   0  14       39.22       44.69      2.88 o
  11   0  14        0.37        0.56      1.85 o
  12   0  14        1.18       -1.07      1.61 o
 -14   1  14       48.24       61.99      3.20 o
 -13   1  14        0.39        0.46      1.72 o
 -12   1  14       56.45       57.66      2.45 o
 -11   1  14       48.61       52.57      2.34 o
 -10   1  14       30.49       32.49      1.76 o
  -9   1  14       86.14       81.29      2.21 o
  -8   1  14       75.55       83.47      2.17 o
  -7   1  14       76.77       74.18      1.72 o
  -6   1  14      363.95      363.90      3.84 o
  -5   1  14      105.97      103.93      1.79 o
  -4   1  14       32.61       29.91      1.16 o
  -3   1  14      351.72      352.01      3.40 o
  -2   1  14      581.64      618.59      5.58 o
  -1   1  14      138.82      131.23      1.90 o
   0   1  14      401.04      410.20      3.95 o
   1   1  14      513.63      502.14      4.70 o
   2   1  14       42.14       48.52      1.22 o
   3   1  14      394.58      415.40      4.04 o
   4   1  14       57.84       60.66      1.48 o
   5   1  14      131.07      129.19      2.29 o
   6   1  14      370.89      372.35      4.67 o
   7   1  14      134.95      131.85      3.02 o
   8   1  14       17.01       17.16      1.59 o
   9   1  14        6.02        4.99      1.38 o
  10   1  14       35.75       33.49      1.74 o
  11   1  14        3.99        5.07      2.45 o
  12   1  14       11.31        8.92      2.61 o
 -14   2  14        4.65        8.17      2.25 o
 -13   2  14        2.52        1.11      1.87 o
 -12   2  14        6.84        5.75      1.89 o
 -11   2  14       32.20       36.31      2.57 o
 -10   2  14       55.15       52.78      2.52 o
  -9   2  14       10.41        8.08      1.33 o
  -8   2  14        8.20        7.22      1.35 o
  -7   2  14        0.65        1.08      0.92 o
  -6   2  14      140.88      139.73      2.33 o
  -5   2  14       97.13       95.40      2.31 o
  -4   2  14      111.84      116.70      2.16 o
  -3   2  14      528.42      538.07      4.66 o
  -2   2  14      116.44      119.76      1.70 o
  -1   2  14       46.46       41.65      1.04 o
   0   2  14        2.17        1.96      0.66 o
   1   2  14       29.19       35.69      1.20 o
   2   2  14       60.76       66.31      1.65 o
   3   2  14      309.42      320.69      3.75 o
   4   2  14       16.15       12.73      0.89 o
   5   2  14      166.99      164.06      2.67 o
   6   2  14       68.05       66.74      2.18 o
   7   2  14        8.66        7.09      1.14 o
   8   2  14        1.57        0.39      1.89 o
   9   2  14       19.93       21.50      2.47 o
  10   2  14        0.62       -1.33      2.62 o
  11   2  14        2.53        3.25      2.38 o
  12   2  14        2.65        1.00      2.54 o
 -13   3  14        6.32        6.91      2.18 o
 -12   3  14        4.32        2.14      1.71 o
 -11   3  14        5.11        3.71      1.63 o
 -10   3  14       22.46       21.89      2.13 o
  -9   3  14       14.34       13.42      2.04 o
  -8   3  14       82.64       77.98      2.19 o
  -7   3  14        3.95        1.72      0.73 o
  -6   3  14       92.15       85.41      1.69 o
  -5   3  14      101.70       92.43      2.71 o
  -4   3  14       65.84       54.74      1.52 o
  -3   3  14      438.13      443.59      4.46 o
  -2   3  14       23.71       20.83      0.86 o
  -1   3  14       53.82       54.19      1.35 o
   0   3  14      319.67      310.96      3.24 o
   1   3  14      235.87      217.96      2.68 o
   2   3  14      110.58      101.59      1.98 o
   3   3  14       94.85       87.99      1.90 o
   4   3  14        0.36        0.89      0.81 o
   5   3  14       12.60       11.23      1.15 o
   6   3  14       72.90       72.10      2.09 o
   7   3  14       13.14       13.49      1.44 o
   8   3  14        7.21        8.68      1.73 o
   9   3  14        3.13       -0.26      1.54 o
  10   3  14        2.57        5.09      2.32 o
  11   3  14        3.89        2.84      2.30 o
 -12   4  14        2.33        0.43      1.22 o
 -11   4  14       13.27       12.32      1.94 o
 -10   4  14       17.43       18.71      1.67 o
  -9   4  14       41.87       42.36      2.60 o
  -8   4  14       45.38       45.90      3.53 o
  -7   4  14        9.59        5.44      1.84 o
  -6   4  14        1.50        1.77      1.63 o
  -5   4  14       43.53       45.35      1.37 o
  -4   4  14       50.45       46.24      1.57 o
  -3   4  14       55.90       47.62      1.66 o
  -2   4  14      201.83      198.18      2.30 o
  -1   4  14       80.75       80.13      1.97 o
   0   4  14       52.11       53.10      1.72 o
   1   4  14      111.85      113.82      2.30 o
   2   4  14       50.88       50.05      1.59 o
   3   4  14       27.81       25.78      1.99 o
   4   4  14        8.69        8.36      2.54 o
   5   4  14       10.55       12.00      2.72 o
   6   4  14       32.47       40.98      4.35 o
   7   4  14       27.99       33.38      4.36 o
   8   4  14        6.76        3.90      2.73 o
   9   4  14        5.81        5.29      3.32 o
  10   4  14        7.76        8.66      1.53 o
 -10   5  14       15.31       17.52      3.72 o
  -9   5  14        0.35       -0.37      2.02 o
  -8   5  14        2.56        1.61      1.97 o
  -7   5  14       23.21       20.33      2.39 o
  -6   5  14       20.67       20.61      3.00 o
  -5   5  14        7.96        5.77      1.03 o
  -4   5  14        0.09       -0.59      1.20 o
  -3   5  14       46.78       45.00      1.83 o
  -2   5  14        2.20        2.50      1.04 o
  -1   5  14      114.75      110.06      2.88 o
   0   5  14       75.20       76.99      2.65 o
   1   5  14       14.81       18.55      1.75 o
   2   5  14        0.45       -1.32      1.32 o
   3   5  14        4.30        2.52      2.21 o
   4   5  14        1.41        0.26      2.19 o
   5   5  14       20.03       19.91      3.83 o
   6   5  14        0.84        2.58      3.00 o
   7   5  14       21.89       20.68      4.16 o
   8   5  14        4.55        4.07      3.63 o
  -7   6  14        1.83       -1.87      1.87 o
  -6   6  14        2.27        2.20      0.97 o
  -5   6  14        4.12        7.13      1.23 o
  -4   6  14        5.94        5.42      1.51 o
  -3   6  14       10.00       14.09      3.63 o
  -2   6  14       27.68       30.30      2.51 o
  -1   6  14        1.08        1.27      1.22 o
   0   6  14        0.20       -1.53      1.53 o
   1   6  14        2.71        2.76      1.77 o
   2   6  14        3.11        3.13      2.21 o
   3   6  14        6.84        6.75      2.54 o
   4   6  14       10.30        8.90      3.69 o
   5   6  14       11.89       13.92      3.96 o
 -14   0  15        0.01        0.09      3.16 o
 -13   0  15        4.96        5.12      2.55 o
 -12   0  15        0.01        1.57      2.10 o
 -11   0  15       33.16       34.67      2.69 o
 -10   0  15        3.94        1.18      1.63 o
  -9   0  15      211.72      230.29      9.63 o
  -8   0  15       20.17       21.43      2.15 o
  -7   0  15      101.11      108.07      3.06 o
  -6   0  15       65.41       69.49      2.45 o
  -5   0  15      215.84      212.71      3.95 o
  -4   0  15     1091.42     1072.06     12.60 o
  -3   0  15       18.16       18.93      1.49 o
  -2   0  15       18.42       19.47      1.44 o
  -1   0  15        7.86        6.46      1.13 o
   0   0  15       18.84       22.11      1.21 o
   1   0  15       93.89       86.46      2.19 o
   2   0  15        4.83        4.98      0.88 o
   3   0  15      318.39      310.56      4.77 o
   4   0  15        8.01        8.91      1.19 o
   5   0  15      168.61      171.63      4.45 o
   6   0  15        6.41        5.76      1.95 o
   7   0  15       17.31       11.86      2.38 o
   8   0  15       53.99       47.03      4.73 o
   9   0  15       83.86       84.70      4.66 o
  10   0  15       84.50       87.02      3.91 o
  11   0  15       35.63       32.34      2.76 o
  12   0  15        1.96        0.57      1.80 o
 -14   1  15       17.57       16.09      2.24 o
 -13   1  15        9.96       10.48      1.98 o
 -12   1  15       17.80       20.61      1.75 o
 -11   1  15       29.66       31.25      2.03 o
 -10   1  15       90.35       91.82      2.61 o
  -9   1  15       57.82       60.39      2.50 o
  -8   1  15      263.76      245.72      3.40 o
  -7   1  15        5.18        6.80      0.93 o
  -6   1  15       26.62       26.72      1.36 o
  -5   1  15       23.63       24.99      1.12 o
  -4   1  15       76.54       83.97      1.95 o
  -3   1  15      121.42      113.24      1.90 o
  -2   1  15      146.52      142.54      2.16 o
  -1   1  15       69.50       71.94      1.49 o
   0   1  15      289.02      324.31      3.43 o
   1   1  15       22.63       29.35      1.17 o
   2   1  15       22.38       23.38      1.01 o
   3   1  15       31.73       35.46      1.28 o
   4   1  15       19.59       19.76      1.03 o
   5   1  15       66.36       66.61      1.96 o
   6   1  15        7.82        5.92      1.19 o
   7   1  15       41.57       43.48      2.06 o
   8   1  15       29.28       28.67      1.86 o
   9   1  15       20.54       18.63      1.72 o
  10   1  15       10.42        9.82      2.01 o
  11   1  15        0.27       -1.08      2.70 o
  12   1  15        0.42        0.48      2.49 o
 -13   2  15        3.87        2.83      1.96 o
 -12   2  15        0.23        0.35      2.13 o
 -11   2  15        0.11       -1.38      2.42 o
 -10   2  15       24.60       25.47      3.14 o
  -9   2  15        0.24       -1.09      1.09 o
  -8   2  15       77.75       74.21      4.14 o
  -7   2  15       14.27       12.43      1.23 o
  -6   2  15      144.85      141.93      3.22 o
  -5   2  15      312.75      298.91      3.55 o
  -4   2  15      120.16      116.84      1.49 o
  -3   2  15       34.98       35.49      1.07 o
  -2   2  15       24.47       25.26      1.20 o
  -1   2  15       17.33       16.65      0.82 o
   0   2  15       60.77       62.28      1.51 o
   1   2  15       60.21       58.80      1.63 o
   2   2  15      207.57      204.10      2.71 o
   3   2  15       74.53       72.45      1.98 o
   4   2  15      219.98      215.75      2.59 o
   5   2  15      243.55      252.82      3.91 o
   6   2  15       43.83       37.09      1.73 o
   7   2  15        7.64        7.03      1.20 o
   8   2  15        5.63        5.26      1.17 o
   9   2  15       13.16       13.82      2.83 o
  10   2  15       25.47       24.08      2.98 o
  11   2  15        0.42        3.17      2.40 o
 -13   3  15        0.14        1.56      1.81 o
 -12   3  15        6.63        6.11      1.71 o
 -11   3  15        3.73        3.87      2.51 o
 -10   3  15       11.96        8.97      1.70 o
  -9   3  15        3.79        3.57      1.09 o
  -8   3  15       20.50       18.08      1.23 o
  -7   3  15       61.59       54.53      1.60 o
  -6   3  15       97.58       91.12      2.11 o
  -5   3  15       15.26       16.02      1.81 o
  -4   3  15      256.40      242.28      3.85 o
  -3   3  15      177.25      176.20      2.70 o
  -2   3  15       68.00       63.04      1.52 o
  -1   3  15        2.30        2.59      0.77 o
   0   3  15       23.02       22.41      1.25 o
   1   3  15       10.62        9.82      0.97 o
   2   3  15       55.15       54.65      2.08 o
   3   3  15       55.22       58.43      1.92 o
   4   3  15      207.14      201.91      2.96 o
   5   3  15       10.27       11.00      1.15 o
   6   3  15       21.51       20.95      2.71 o
   7   3  15        2.42        1.20      1.08 o
   8   3  15        9.21        7.72      1.57 o
   9   3  15        6.70        5.38      1.67 o
  10   3  15       10.92       13.31      2.60 o
 -11   4  15        3.68        3.18      1.27 o
 -10   4  15       16.18       16.78      1.46 o
  -9   4  15        6.17        1.82      2.29 o
  -8   4  15       36.48       29.24      2.99 o
  -7   4  15       14.86       11.56      2.10 o
  -6   4  15      118.07      118.04      4.27 o
  -5   4  15       31.03       27.53      1.20 o
  -4   4  15       13.67       11.21      1.10 o
  -3   4  15       24.73       25.97      1.47 o
  -2   4  15      464.27      439.37      4.06 o
  -1   4  15      291.65      291.21      3.73 o
   0   4  15        2.05        1.59      0.94 o
   1   4  15        2.92        4.19      0.99 o
   2   4  15       45.83       44.59      1.61 o
   3   4  15      147.67      131.82      3.30 o
   4   4  15      119.06      125.69      4.54 o
   5   4  15      135.22      137.26      5.54 o
   6   4  15        2.40        7.01      2.91 o
   7   4  15       10.19        9.17      3.76 o
   8   4  15       37.24       42.06      5.27 o
   9   4  15        2.15       -0.05      3.43 o
 -10   5  15        2.93       -0.08      2.85 o
  -9   5  15        8.24        6.87      2.95 o
  -8   5  15       34.30       42.63      3.10 o
  -7   5  15       18.80       17.43      2.37 o
  -6   5  15        2.71        4.17      1.87 o
  -5   5  15       10.51       11.40      1.46 o
  -4   5  15       24.06       23.81      1.44 o
  -3   5  15       37.49       35.69      1.71 o
  -2   5  15       62.58       65.92      2.38 o
  -1   5  15       36.29       37.10      1.50 o
   0   5  15       36.01       33.93      1.32 o
   1   5  15       44.97       46.09      2.36 o
   2   5  15       28.30       25.29      2.42 o
   3   5  15       22.97       30.21      3.91 o
   4   5  15       11.22       15.92      2.76 o
   5   5  15       19.47       20.02      3.72 o
   6   5  15       13.92       16.85      3.80 o
   7   5  15        5.59        0.63      5.79 o
   8   5  15        0.73        5.00      3.69 o
  -7   6  15        3.40        5.20      2.25 o
  -6   6  15        5.48        4.59      1.37 o
  -5   6  15        3.77        3.59      1.11 o
  -4   6  15        4.79        1.78      1.34 o
  -3   6  15        1.67        1.54      1.03 o
  -2   6  15        4.05        2.47      2.86 o
  -1   6  15        0.39       -1.13      1.40 o
   0   6  15        4.61        3.53      1.59 o
   1   6  15        4.34        4.58      1.85 o
   2   6  15       12.34       16.48      2.86 o
   3   6  15        1.97        2.46      2.40 o
   4   6  15       42.19       53.07      5.37 o
   5   6  15        6.95        5.25      3.64 o
 -14   0  16       24.16       32.07      4.28 o
 -13   0  16       27.76       32.31      3.40 o
 -12   0  16       65.10       56.69      3.31 o
 -11   0  16      143.22      148.40      4.50 o
 -10   0  16       13.51       15.83      2.06 o
  -9   0  16       21.73       25.79      2.37 o
  -8   0  16      602.37      573.86      9.53 o
  -7   0  16        4.08        1.72      1.49 o
  -6   0  16       15.77       14.13      1.56 o
  -5   0  16      592.34      607.26      8.10 o
  -4   0  16      146.07      137.72      4.04 o
  -3   0  16       71.46       63.52      2.23 o
  -2   0  16     1014.33     1058.54     12.56 o
  -1   0  16       40.35       47.79      2.18 o
   0   0  16      300.50      342.13      4.64 o
   1   0  16       49.88       57.67      1.99 o
   2   0  16      121.11      117.63      2.72 o
   3   0  16       16.64       18.23      1.49 o
   4   0  16        0.66        1.04      1.20 o
   5   0  16       91.14       85.66      4.02 o
   6   0  16        1.56        3.98      1.95 o
   7   0  16        6.16        8.52      2.80 o
   8   0  16       71.33       79.51      4.47 o
   9   0  16        0.02        1.37      2.54 o
  10   0  16       16.62       16.48      2.84 o
  11   0  16       31.85       29.67      2.71 o
  12   0  16       25.40       21.29      2.38 o
 -14   1  16        7.27        9.98      2.15 o
 -13   1  16        5.95        5.76      2.30 o
 -12   1  16       14.81       19.48      1.79 o
 -11   1  16       51.79       53.38      2.27 o
 -10   1  16       29.89       29.95      1.91 o
  -9   1  16       65.46       62.76      2.13 o
  -8   1  16       72.38       70.98      2.05 o
  -7   1  16       84.62       81.05      1.89 o
  -6   1  16      253.75      256.11      3.19 o
  -5   1  16       96.87      102.43      1.89 o
  -4   1  16      106.19      109.63      2.16 o
  -3   1  16       24.11       20.69      1.07 o
  -2   1  16      353.83      387.44      5.32 o
  -1   1  16      100.42       94.53      1.73 o
   0   1  16       49.70       51.25      1.39 o
   1   1  16       14.92       16.18      1.02 o
   2   1  16       12.86        9.79      0.77 o
   3   1  16      277.12      286.85      3.44 o
   4   1  16       71.71       77.31      1.89 o
   5   1  16       68.75       65.61      2.11 o
   6   1  16       47.84       49.01      2.07 o
   7   1  16        3.98        3.82      1.34 o
   8   1  16       17.97       15.96      1.70 o
   9   1  16        6.53        8.65      1.58 o
  10   1  16        3.73        2.18      1.34 o
  11   1  16       22.63       23.66      3.03 o
 -13   2  16        0.86        0.49      1.87 o
 -12   2  16       19.89       20.35      2.38 o
 -11   2  16       30.13       31.36      2.45 o
 -10   2  16       22.52       20.63      2.07 o
  -9   2  16       23.54       19.06      1.72 o
  -8   2  16      122.16      120.01      2.82 o
  -7   2  16      111.07      109.76      2.57 o
  -6   2  16       27.44       26.80      1.39 o
  -5   2  16      138.97      132.42      2.62 o
  -4   2  16       61.11       55.81      1.29 o
  -3   2  16      103.23      106.02      1.73 o
  -2   2  16       21.30       20.47      0.97 o
  -1   2  16      148.25      138.36      2.08 o
   0   2  16      107.81      105.52      1.90 o
   1   2  16       94.82       91.58      1.97 o
   2   2  16       81.62       80.15      2.09 o
   3   2  16      100.01       98.37      2.37 o
   4   2  16      114.15      116.88      1.84 o
   5   2  16      117.06      111.40      2.24 o
   6   2  16      107.70      102.78      2.69 o
   7   2  16       16.18       17.93      1.76 o
   8   2  16       22.67       17.59      1.41 o
   9   2  16        3.16        0.03      2.12 o
  10   2  16        6.87        9.61      3.26 o
  11   2  16        1.28       -2.06      2.50 o
 -12   3  16       13.05       15.84      2.02 o
 -11   3  16       14.15       14.56      1.80 o
 -10   3  16       10.30        9.30      1.44 o
  -9   3  16       40.25       34.83      2.66 o
  -8   3  16       46.39       42.73      1.88 o
  -7   3  16       23.89       22.04      1.30 o
  -6   3  16        8.38        8.05      0.94 o
  -5   3  16      169.64      152.00      2.84 o
  -4   3  16       79.92       79.76      2.00 o
  -3   3  16       61.26       55.34      1.72 o
  -2   3  16       65.46       66.04      1.54 o
  -1   3  16      243.17      240.69      2.91 o
   0   3  16       84.40       89.94      2.05 o
   1   3  16      475.50      455.57      4.81 o
   2   3  16      589.72      573.33      5.42 o
   3   3  16       78.33       72.20      2.02 o
   4   3  16       82.21       75.65      2.18 o
   5   3  16      137.63      132.32      3.04 o
   6   3  16       10.41       11.87      2.91 o
   7   3  16       18.86       18.29      1.67 o
   8   3  16        5.39        7.63      1.46 o
   9   3  16       13.11       16.01      1.91 o
  10   3  16       17.94       20.77      2.24 o
 -11   4  16        0.26        0.51      1.00 o
 -10   4  16        1.00       -0.62      0.75 o
  -9   4  16        1.63        2.79      2.36 o
  -8   4  16       14.16       15.99      2.66 o
  -7   4  16       12.27       10.86      2.47 o
  -6   4  16        9.06        8.81      1.92 o
  -5   4  16      101.99       97.39      2.12 o
  -4   4  16       42.51       37.00      1.79 o
  -3   4  16       42.93       36.18      1.62 o
  -2   4  16       45.47       48.16      1.20 o
  -1   4  16      128.85      128.92      2.47 o
   0   4  16       58.25       58.07      1.88 o
   1   4  16       76.27       80.91      2.16 o
   2   4  16      203.60      189.95      3.08 o
   3   4  16       97.44       93.34      2.39 o
   4   4  16       29.47       23.97      2.67 o
   5   4  16       28.47       31.16      3.41 o
   6   4  16       19.98       21.59      7.19 o
   7   4  16       11.23       10.99      6.45 o
   8   4  16       10.64       18.97      4.35 o
   9   4  16       15.34       14.54      4.09 o
  -9   5  16        6.10        5.56      2.92 o
  -8   5  16        1.08       -0.08      2.00 o
  -7   5  16        1.28       -1.49      1.86 o
  -6   5  16        0.70       -1.10      1.79 o
  -5   5  16        4.21        2.28      1.03 o
  -4   5  16        1.81        3.59      1.12 o
  -3   5  16       34.17       32.46      1.70 o
  -2   5  16       66.91       64.46      2.21 o
  -1   5  16       61.04       63.91      1.93 o
   0   5  16       31.99       29.25      1.38 o
   1   5  16       62.37       66.21      2.77 o
   2   5  16       28.52       25.64      2.10 o
   3   5  16       15.89       13.78      3.42 o
   4   5  16        1.12        2.73      2.39 o
   5   5  16       14.59       18.69      3.63 o
   6   5  16        2.53       -1.49      3.30 o
   7   5  16        3.89        3.16      6.54 o
  -7   6  16        5.39        4.51      2.38 o
  -6   6  16        9.14        8.97      1.46 o
  -5   6  16        2.55        1.76      1.28 o
  -4   6  16       15.24       13.09      1.37 o
  -3   6  16       12.32       15.38      1.38 o
  -2   6  16        5.91        6.52      1.91 o
  -1   6  16        2.73        0.90      1.85 o
   0   6  16        5.25        4.57      1.71 o
   1   6  16        7.86        6.73      2.22 o
   2   6  16       10.76       10.97      4.07 o
   3   6  16       15.95       24.94      3.26 o
   4   6  16        0.72        3.71      3.62 o
 -14   0  17        2.50        3.10      3.16 o
 -13   0  17       46.27       50.15      3.96 o
 -12   0  17       41.40       44.11      3.09 o
 -11   0  17        7.45        9.24      2.03 o
 -10   0  17       41.13       37.80      3.53 o
  -9   0  17        9.27        8.47      1.96 o
  -8   0  17      426.40      456.32      8.24 o
  -7   0  17       55.45       50.81      2.91 o
  -6   0  17       16.97       17.56      1.72 o
  -5   0  17       75.58       78.92      2.64 o
  -4   0  17      118.24      105.58      2.89 o
  -3   0  17      117.21      120.02      3.01 o
  -2   0  17      943.99      899.88     11.14 o
  -1   0  17      354.15      418.84      8.79 o
   0   0  17        0.68        2.05      1.20 o
   1   0  17       52.97       52.70      1.84 o
   2   0  17      104.77      109.78      2.46 o
   3   0  17        0.45        1.53      1.09 o
   4   0  17      141.24      142.91      3.76 o
   5   0  17       28.58       28.56      2.18 o
   6   0  17      336.11      320.84      7.59 o
   7   0  17        1.04       -1.98      1.98 o
   8   0  17      102.19      111.96      5.18 o
   9   0  17       64.48       54.00      3.97 o
  10   0  17       49.50       48.08      4.00 o
  11   0  17        0.18       -1.56      2.01 o
 -14   1  17        6.74        8.41      2.04 o
 -13   1  17        5.31        5.19      1.85 o
 -12   1  17        6.62        9.85      1.89 o
 -11   1  17        7.49        8.47      1.55 o
 -10   1  17      100.31       92.21      2.83 o
  -9   1  17       66.39       65.74      2.18 o
  -8   1  17       82.56       84.50      2.40 o
  -7   1  17       14.49       11.44      1.21 o
  -6   1  17       46.40       51.21      1.80 o
  -5   1  17      148.78      146.68      2.32 o
  -4   1  17       36.30       36.56      1.25 o
  -3   1  17       21.32       24.17      1.20 o
  -2   1  17      111.11      122.76      2.18 o
  -1   1  17       96.12       83.21      1.73 o
   0   1  17      349.88      363.44      3.68 o
   1   1  17      154.69      152.34      2.41 o
   2   1  17       47.95       48.16      1.35 o
   3   1  17       41.70       49.36      1.58 o
   4   1  17      218.36      214.21      3.55 o
   5   1  17      201.89      199.05      3.88 o
   6   1  17      174.65      175.82      3.52 o
   7   1  17       14.20       17.88      1.71 o
   8   1  17       26.85       25.63      1.92 o
   9   1  17       38.46       39.99      2.21 o
  10   1  17       39.45       38.07      2.51 o
  11   1  17       25.40       31.52      3.06 o
 -13   2  17        5.59        5.22      2.06 o
 -12   2  17        1.58       -0.19      3.43 o
 -11   2  17        2.71        6.58      1.80 o
 -10   2  17       12.22       12.69      2.61 o
  -9   2  17       87.61       83.31      3.35 o
  -8   2  17       27.83       29.62      1.76 o
  -7   2  17      232.39      224.86      6.41 o
  -6   2  17       19.66       20.84      2.09 o
  -5   2  17      112.07      112.50      2.99 o
  -4   2  17       12.23       13.46      0.83 o
  -3   2  17      313.21      296.15      3.72 o
  -2   2  17       81.53       80.56      1.68 o
  -1   2  17      336.76      327.97      3.64 o
   0   2  17      137.01      131.83      2.17 o
   1   2  17       22.60       25.39      1.30 o
   2   2  17       23.49       24.95      1.50 o
   3   2  17      188.65      181.25      3.12 o
   4   2  17      283.37      284.42      4.35 o
   5   2  17       59.68       53.36      1.95 o
   6   2  17       32.79       28.42      1.67 o
   7   2  17        9.92        7.82      1.35 o
   8   2  17       26.77       28.12      1.70 o
   9   2  17        0.69        2.92      2.31 o
  10   2  17        3.97        7.30      3.78 o
  11   2  17       19.27       24.39      3.26 o
 -12   3  17        5.25        6.65      1.99 o
 -11   3  17        6.47        9.04      2.13 o
 -10   3  17        3.33        3.55      1.27 o
  -9   3  17        8.63        7.60      1.26 o
  -8   3  17       11.34       11.89      1.42 o
  -7   3  17       12.84       12.50      1.13 o
  -6   3  17        7.61        7.35      1.07 o
  -5   3  17      190.50      176.64      2.90 o
  -4   3  17      263.24      257.88      3.64 o
  -3   3  17      111.32      100.62      2.24 o
  -2   3  17      168.12      160.86      2.38 o
  -1   3  17      478.22      450.22      4.98 o
   0   3  17      198.91      198.80      2.97 o
   1   3  17      141.31      145.97      2.78 o
   2   3  17      447.44      421.53      5.36 o
   3   3  17       65.63       73.09      2.41 o
   4   3  17      105.82       89.89      2.39 o
   5   3  17       18.23       15.50      1.53 o
   6   3  17        2.70        2.46      1.00 o
   7   3  17        7.39        5.41      1.35 o
   8   3  17        1.39        3.34      1.32 o
   9   3  17        8.33       14.84      1.92 o
  10   3  17        3.90        4.31      1.78 o
 -11   4  17        9.19        8.67      2.37 o
 -10   4  17       15.85       13.55      2.59 o
  -9   4  17        2.94        0.08      2.29 o
  -8   4  17       62.05       65.57      3.84 o
  -7   4  17       23.57       21.14      2.81 o
  -6   4  17       22.95       22.27      1.15 o
  -5   4  17       72.68       70.00      1.91 o
  -4   4  17        4.57        3.82      1.05 o
  -3   4  17       92.58       88.30      2.74 o
  -2   4  17      124.86      127.56      1.96 o
  -1   4  17      337.99      329.32      4.14 o
   0   4  17       26.93       28.04      1.52 o
   1   4  17       10.39        9.64      1.20 o
   2   4  17       60.80       67.64      2.24 o
   3   4  17       25.40       28.55      2.18 o
   4   4  17        8.10        3.66      2.89 o
   5   4  17       21.99       18.17      3.02 o
   6   4  17       13.79       10.86      3.50 o
   7   4  17        5.48        7.38      3.83 o
   8   4  17        5.49        5.83      3.88 o
   9   4  17        4.68        6.02      4.20 o
  -9   5  17        0.75        4.10      2.91 o
  -8   5  17       27.32       22.97      2.76 o
  -7   5  17       14.70       12.59      4.14 o
  -6   5  17       14.94       16.98      2.33 o
  -5   5  17       15.29       16.75      1.36 o
  -4   5  17        7.51        7.13      1.25 o
  -3   5  17        1.25        1.03      1.10 o
  -2   5  17        4.19        4.18      1.16 o
  -1   5  17        1.10        0.80      0.95 o
   0   5  17       27.56       26.20      1.81 o
   1   5  17       12.05       10.53      1.74 o
   2   5  17       55.97       63.11      2.83 o
   3   5  17       26.53       28.26      3.22 o
   4   5  17       11.40       13.05      2.80 o
   5   5  17       24.34       28.22      4.28 o
   6   5  17       15.36       17.12      6.26 o
   7   5  17       24.04       33.54      5.02 o
  -6   6  17        3.31        1.79      1.85 o
  -5   6  17        6.13        6.97      1.21 o
  -4   6  17       14.15       14.67      1.38 o
  -3   6  17        1.85        1.50      1.05 o
  -2   6  17        3.40        7.00      1.88 o
  -1   6  17        9.06       10.76      2.10 o
   0   6  17        3.96        5.27      1.92 o
   1   6  17       14.36       20.44      2.19 o
   2   6  17        3.14        6.50      3.69 o
   3   6  17       27.67       34.77      5.59 o
   4   6  17       14.09       21.31      4.12 o
 -14   0  18       14.41       10.46      3.08 o
 -13   0  18       17.58       13.22      2.94 o
 -12   0  18      114.54      132.42      4.72 o
 -11   0  18       26.30       26.56      2.57 o
 -10   0  18       28.93       30.75      2.85 o
  -9   0  18       76.18       65.36      3.41 o
  -8   0  18        5.53        4.78      1.81 o
  -7   0  18      280.07      273.50      5.93 o
  -6   0  18       24.03       19.41      1.82 o
  -5   0  18      219.34      206.34      6.04 o
  -4   0  18        0.02       -0.86      1.67 o
  -3   0  18      286.48      281.56      4.93 o
  -2   0  18       20.90       23.01      1.78 o
  -1   0  18     1016.76     1046.10     12.90 o
   0   0  18        2.25        4.57      1.42 o
   1   0  18       24.04       24.05      1.60 o
   2   0  18      109.99      125.65      2.72 o
   3   0  18      107.21      104.36      2.86 o
   4   0  18       53.36       55.88      3.86 o
   5   0  18       18.20       17.48      1.94 o
   6   0  18        0.97        3.07      2.84 o
   7   0  18       53.49       52.60      3.68 o
   8   0  18        0.01        0.93      2.15 o
   9   0  18        3.49        4.64      2.65 o
  10   0  18        4.76        6.93      2.72 o
  11   0  18        4.55        7.96      3.29 o
 -13   1  18        6.56        4.60      1.88 o
 -12   1  18        2.48        4.12      1.49 o
 -11   1  18        1.13        2.04      1.41 o
 -10   1  18       40.03       38.86      2.08 o
  -9   1  18       64.39       61.80      2.18 o
  -8   1  18       19.55       22.98      1.58 o
  -7   1  18      479.70      471.79      5.41 o
  -6   1  18       74.31       71.68      1.84 o
  -5   1  18       54.86       59.72      1.68 o
  -4   1  18       25.89       26.97      1.36 o
  -3   1  18       12.16       13.84      1.08 o
  -2   1  18      104.88       97.97      2.06 o
  -1   1  18       26.74       28.95      1.25 o
   0   1  18      297.87      290.77      3.28 o
   1   1  18      129.81      128.70      2.29 o
   2   1  18      152.31      148.31      2.54 o
   3   1  18      150.17      145.80      2.49 o
   4   1  18       34.94       36.98      1.90 o
   5   1  18        1.68       -0.22      1.21 o
   6   1  18      247.85      244.65      4.56 o
   7   1  18       26.08       24.70      2.37 o
   8   1  18       51.54       51.80      2.48 o
   9   1  18       13.08       11.32      1.71 o
  10   1  18       23.42       26.68      2.04 o
  11   1  18        0.58       -0.16      1.22 o
 -13   2  18        4.50        7.89      2.19 o
 -12   2  18        6.43       10.49      2.45 o
 -11   2  18       11.21       12.49      2.46 o
 -10   2  18       10.04        6.30      2.00 o
  -9   2  18       34.30       36.14      2.31 o
  -8   2  18      144.40      142.41      3.16 o
  -7   2  18       63.56       69.22      2.33 o
  -6   2  18       67.90       63.46      3.23 o
  -5   2  18      117.33      108.61      1.73 o
  -4   2  18      154.69      145.56      2.33 o
  -3   2  18       39.92       41.95      1.40 o
  -2   2  18      174.75      173.25      2.48 o
  -1   2  18       15.14       11.98      1.05 o
   0   2  18      167.16      162.06      2.72 o
   1   2  18        1.62        2.25      0.99 o
   2   2  18      153.76      151.78      3.04 o
   3   2  18        8.46        8.51      1.23 o
   4   2  18       33.27       32.05      1.86 o
   5   2  18       96.59       92.49      2.09 o
   6   2  18       40.51       37.91      2.66 o
   7   2  18        2.46        1.87      1.23 o
   8   2  18       17.94       16.40      1.55 o
   9   2  18        1.53        0.25      1.48 o
  10   2  18       24.50       32.48      4.38 o
 -12   3  18        5.56        3.98      1.73 o
 -11   3  18       24.06       26.44      2.70 o
 -10   3  18       27.40       33.04      2.09 o
  -9   3  18       12.18       12.61      1.38 o
  -8   3  18       42.74       40.49      1.89 o
  -7   3  18        9.24        8.75      1.07 o
  -6   3  18      101.87       93.18      2.28 o
  -5   3  18       75.33       77.13      2.96 o
  -4   3  18      232.10      237.69      3.58 o
  -3   3  18      235.60      224.37      2.84 o
  -2   3  18       55.06       55.65      1.57 o
  -1   3  18       42.04       44.43      1.73 o
   0   3  18      136.89      146.41      2.94 o
   1   3  18       15.03       13.98      1.33 o
   2   3  18       87.75       80.81      2.35 o
   3   3  18        7.78        8.97      1.35 o
   4   3  18       68.31       64.71      2.52 o
   5   3  18        7.82        5.77      1.40 o
   6   3  18        9.01        8.47      1.32 o
   7   3  18        2.24        0.72      2.31 o
   8   3  18       14.63       15.66      1.50 o
   9   3  18       16.47       18.70      3.01 o
 -11   4  18        9.51        9.95      1.86 o
 -10   4  18        1.94        1.87      2.22 o
  -9   4  18        5.69        6.79      2.44 o
  -8   4  18       20.58       18.57      2.74 o
  -7   4  18        1.61       -0.74      2.37 o
  -6   4  18       15.97       16.37      1.05 o
  -5   4  18       78.46       82.72      2.94 o
  -4   4  18       11.34       12.63      1.48 o
  -3   4  18       40.67       38.90      1.81 o
  -2   4  18       40.18       41.20      1.44 o
  -1   4  18      125.66      118.44      2.42 o
   0   4  18        6.64        4.38      1.11 o
   1   4  18       93.45       91.84      2.43 o
   2   4  18       53.69       57.00      2.04 o
   3   4  18       23.15       21.10      1.45 o
   4   4  18       32.85       39.46      3.16 o
   5   4  18       27.84       34.63      3.78 o
   6   4  18        1.72        1.71      5.70 o
   7   4  18        3.03        1.02      3.03 o
   8   4  18        8.19        5.05      3.96 o
  -9   5  18       14.19       18.63      3.23 o
  -8   5  18        8.64       11.45      3.03 o
  -7   5  18       18.54       14.29      2.39 o
  -6   5  18        9.32        7.65      2.30 o
  -5   5  18       12.81       14.62      1.55 o
  -4   5  18       16.24       17.35      1.50 o
  -3   5  18        0.57       -0.86      1.14 o
  -2   5  18       25.04       25.67      1.67 o
  -1   5  18       63.38       69.41      2.36 o
   0   5  18       14.57       17.62      1.47 o
   1   5  18        9.60        7.74      0.95 o
   2   5  18       20.61       24.87      2.13 o
   3   5  18       16.24       15.23      2.98 o
   4   5  18        1.40       -3.08      3.08 o
   5   5  18        8.57       13.06     13.08 o
   6   5  18        1.78        1.76      3.55 o
  -6   6  18        4.05        5.35      2.83 o
  -5   6  18       12.63       12.77      2.11 o
  -4   6  18        1.21       -0.22      1.10 o
  -3   6  18        0.42        1.67      1.09 o
  -2   6  18        3.31        2.92      1.75 o
  -1   6  18        1.88        3.10      1.96 o
   0   6  18        6.52        5.92      1.68 o
   1   6  18        0.60        1.70      1.72 o
   2   6  18        1.10        5.95      2.58 o
   3   6  18        1.92        1.85      2.57 o
 -13   0  19        5.79        6.53      2.66 o
 -12   0  19        5.23       10.89      3.14 o
 -11   0  19       10.13        6.63      2.62 o
 -10   0  19        2.21        1.16      1.95 o
  -9   0  19       61.10       54.25      3.34 o
  -8   0  19       27.76       23.51      2.41 o
  -7   0  19      258.31      236.70      5.57 o
  -6   0  19        5.07        5.07      1.76 o
  -5   0  19       52.55       51.09      2.47 o
  -4   0  19        0.21        0.60      1.28 o
  -3   0  19      105.55      102.29      3.10 o
  -2   0  19       40.40       37.82      2.15 o
  -1   0  19        4.28        1.01      1.32 o
   0   0  19        5.81        8.21      1.59 o
   1   0  19       67.19       66.34      2.08 o
   2   0  19       13.82       19.46      1.82 o
   3   0  19      754.14      718.99      9.11 o
   4   0  19      439.25      478.06      7.85 o
   5   0  19      629.22      625.25     10.25 o
   6   0  19      101.26       91.42      4.62 o
   7   0  19        0.58        0.28      2.26 o
   8   0  19        0.00       -1.27      2.19 o
   9   0  19        0.42       -3.17      3.17 o
  10   0  19       54.83       59.19      4.39 o
  11   0  19       25.68       33.52      9.31 o
 -13   1  19        7.29       10.20      1.79 o
 -12   1  19       40.66       43.51      2.26 o
 -11   1  19       17.79       13.42      1.69 o
 -10   1  19        2.01        1.69      1.35 o
  -9   1  19       26.87       27.56      1.72 o
  -8   1  19       14.40       13.12      1.43 o
  -7   1  19      133.74      147.88      2.84 o
  -6   1  19       48.47       49.36      2.03 o
  -5   1  19      213.53      232.87      3.50 o
  -4   1  19        4.67        3.76      0.91 o
  -3   1  19      379.69      380.26      4.29 o
  -2   1  19      589.78      572.06      5.75 o
  -1   1  19      144.92      138.84      2.31 o
   0   1  19      358.90      372.26      4.01 o
   1   1  19      105.75       99.56      2.12 o
   2   1  19       80.34       83.93      2.43 o
   3   1  19        7.24        5.39      1.01 o
   4   1  19      168.57      160.98      3.43 o
   5   1  19       61.99       58.81      2.54 o
   6   1  19       35.10       30.62      2.08 o
   7   1  19      110.07      117.97      5.34 o
   8   1  19       10.24       11.32      2.11 o
   9   1  19       11.16       12.17      1.81 o
  10   1  19       27.08       23.46      2.06 o
 -13   2  19        3.86        7.27      2.20 o
 -12   2  19        3.44        2.48      1.84 o
 -11   2  19        5.91        9.96      2.95 o
 -10   2  19        2.33        4.54      2.27 o
  -9   2  19       17.56       15.21      1.79 o
  -8   2  19       22.98       22.56      1.79 o
  -7   2  19       78.21       78.95      3.19 o
  -6   2  19       29.68       30.95      1.82 o
  -5   2  19       80.72       73.89      1.67 o
  -4   2  19      309.44      291.80      3.63 o
  -3   2  19       40.02       41.47      1.99 o
  -2   2  19      277.51      270.83      3.53 o
  -1   2  19      603.29      571.41      6.26 o
   0   2  19      286.99      271.32      3.67 o
   1   2  19      433.53      415.75      5.38 o
   2   2  19      151.40      150.92      3.08 o
   3   2  19       74.90       76.04      2.58 o
   4   2  19       15.48       17.55      1.73 o
   5   2  19       38.67       33.89      1.31 o
   6   2  19        1.58        1.21      1.02 o
   7   2  19       27.36       25.59      1.77 o
   8   2  19       22.81       19.60      1.69 o
   9   2  19       12.67       10.41      1.47 o
  10   2  19        0.07       -1.65      2.82 o
 -12   3  19       13.35       15.34      2.62 o
 -11   3  19        8.12        5.60      1.92 o
 -10   3  19        8.63        7.05      1.46 o
  -9   3  19        3.44       -0.12      1.41 o
  -8   3  19       42.13       38.70      2.60 o
  -7   3  19        6.26        6.12      1.21 o
  -6   3  19       83.48       80.26      2.78 o
  -5   3  19      213.84      212.10      3.63 o
  -4   3  19      366.85      360.10      5.01 o
  -3   3  19      217.79      216.79      2.59 o
  -2   3  19      190.29      180.08      2.94 o
  -1   3  19       50.20       50.87      1.95 o
   0   3  19        7.69        8.49      1.38 o
   1   3  19      131.37      131.00      4.72 o
   2   3  19       67.96       66.64      2.38 o
   3   3  19      148.69      134.44      3.09 o
   4   3  19       36.34       30.92      2.67 o
   5   3  19       16.18       12.62      1.75 o
   6   3  19       12.56        8.78      1.56 o
   7   3  19       10.30        9.22      3.45 o
   8   3  19        3.34        3.40      2.83 o
   9   3  19        6.07        7.95      1.48 o
 -11   4  19        8.71       10.18      2.97 o
 -10   4  19        3.24        1.08      2.98 o
  -9   4  19        3.57        3.09      2.45 o
  -8   4  19       28.24       28.92      4.05 o
  -7   4  19        4.73        6.92      2.39 o
  -6   4  19        8.64        8.49      1.17 o
  -5   4  19       13.67       12.98      1.19 o
  -4   4  19       41.04       33.30      1.69 o
  -3   4  19       11.29       12.71      1.35 o
  -2   4  19       18.66       24.75      1.73 o
  -1   4  19       50.23       54.73      1.95 o
   0   4  19       50.79       55.97      2.05 o
   1   4  19       10.56        9.83      1.29 o
   2   4  19        3.17        5.06      1.20 o
   3   4  19       52.80       46.62      1.99 o
   4   4  19       17.58       16.34      1.80 o
   5   4  19       29.37       32.81      3.70 o
   6   4  19       27.62       26.55      4.36 o
   7   4  19        4.59        6.67      3.59 o
   8   4  19        5.19        7.00      4.22 o
  -9   5  19       11.25       12.07      3.11 o
  -8   5  19        6.27        4.43      2.82 o
  -7   5  19       11.55       11.78      2.32 o
  -6   5  19        2.06        2.21      0.74 o
  -5   5  19       14.47       12.07      1.67 o
  -4   5  19       22.80       22.70      1.67 o
  -3   5  19       10.53        8.55      1.42 o
  -2   5  19       12.23       11.88      1.45 o
  -1   5  19       11.76       12.50      1.25 o
   0   5  19       27.98       26.49      1.55 o
   1   5  19       44.87       49.00      2.09 o
   2   5  19        7.62       11.33      1.83 o
   3   5  19       12.30       14.60      2.87 o
   4   5  19        6.47        4.84      3.50 o
   5   5  19       12.42       13.92      5.23 o
   6   5  19        7.17        1.91      3.24 o
  -5   6  19        9.91       12.26      2.35 o
  -4   6  19       14.43       14.03      1.68 o
  -3   6  19        3.06        4.44      1.28 o
  -2   6  19        8.72       10.39      1.72 o
  -1   6  19        2.39        3.82      2.04 o
   0   6  19        0.48        0.39      1.54 o
   1   6  19        6.77        5.66      1.90 o
   2   6  19       11.78       13.18      2.96 o
 -13   0  20        1.51        1.68      2.64 o
 -12   0  20       29.99       35.45      5.12 o
 -11   0  20        2.36        0.89      1.83 o
 -10   0  20        0.02       -1.12      1.93 o
  -9   0  20       29.29       26.64      2.66 o
  -8   0  20        0.32       -1.56      1.62 o
  -7   0  20        1.59       -0.74      1.61 o
  -6   0  20      134.33      122.05      4.06 o
  -5   0  20      227.86      226.04      7.44 o
  -4   0  20       16.12       22.30      1.88 o
  -3   0  20       17.25       22.83      1.93 o
  -2   0  20       40.21       40.63      4.10 o
  -1   0  20      204.99      210.24      4.47 o
   0   0  20        0.22       -0.91      1.40 o
   1   0  20       17.55       16.34      1.45 o
   2   0  20       78.45       86.78      3.19 o
   3   0  20        0.56       -0.56      1.63 o
   4   0  20        2.11        3.80      1.77 o
   5   0  20       36.75       39.56      2.68 o
   6   0  20        0.04        0.70      2.41 o
   7   0  20       16.37       16.27      2.92 o
   8   0  20        0.17       -2.29      2.29 o
   9   0  20       12.45        9.34      2.76 o
  10   0  20        8.81        8.26      2.91 o
 -13   1  20        4.47        1.03      2.05 o
 -12   1  20       11.36       10.25      1.68 o
 -11   1  20       11.57       13.32      1.71 o
 -10   1  20        3.07        3.41      1.56 o
  -9   1  20       24.68       28.20      2.64 o
  -8   1  20       35.36       32.80      1.96 o
  -7   1  20        5.45        2.96      1.17 o
  -6   1  20        0.96        0.76      1.06 o
  -5   1  20      143.23      141.28      3.37 o
  -4   1  20       13.44       13.48      1.24 o
  -3   1  20      133.33      139.51      2.75 o
  -2   1  20      184.48      180.41      2.93 o
  -1   1  20      227.76      228.92      3.04 o
   0   1  20       54.22       55.69      1.75 o
   1   1  20      486.51      476.17      5.04 o
   2   1  20       19.03       17.13      1.37 o
   3   1  20       27.34       24.60      1.31 o
   4   1  20       66.03       66.98      2.94 o
   5   1  20      182.88      182.01      3.88 o
   6   1  20       75.25       82.15      3.77 o
   7   1  20       27.52       30.94      2.63 o
   8   1  20       67.02       68.34      3.60 o
   9   1  20        8.71        9.45      1.97 o
  10   1  20        0.90        2.49      1.62 o
 -12   2  20        8.60       12.66      2.16 o
 -11   2  20        9.51        8.19      1.95 o
 -10   2  20        4.00        6.86      3.02 o
  -9   2  20        2.90        2.90      1.53 o
  -8   2  20       12.59       14.63      2.06 o
  -7   2  20        5.53        2.11      1.43 o
  -6   2  20        4.66        3.42      1.30 o
  -5   2  20       47.96       45.64      2.09 o
  -4   2  20       88.81       88.87      2.04 o
  -3   2  20      125.09      121.66      2.77 o
  -2   2  20      297.49      296.12      4.04 o
  -1   2  20      300.03      294.04      4.11 o
   0   2  20       12.67        9.87      1.70 o
   1   2  20      313.94      305.60      4.43 o
   2   2  20       32.86       35.64      1.89 o
   3   2  20       61.86       60.96      2.59 o
   4   2  20        2.05        0.76      1.48 o
   5   2  20       24.13       21.87      2.19 o
   6   2  20       63.43       63.64      2.00 o
   7   2  20        9.74        9.57      1.31 o
   8   2  20        1.85        1.87      1.33 o
   9   2  20       24.62       22.28      1.68 o
  10   2  20       17.83       21.91      4.13 o
 -12   3  20        0.15       -1.48      1.48 o
 -11   3  20        5.43        5.22      1.56 o
 -10   3  20        7.05       10.26      2.86 o
  -9   3  20       10.68        8.64      1.40 o
  -8   3  20        6.34        6.50      1.82 o
  -7   3  20       11.79        8.23      1.29 o
  -6   3  20      123.76      122.24      3.01 o
  -5   3  20       48.72       52.24      2.28 o
  -4   3  20       41.45       37.72      1.94 o
  -3   3  20       24.18       21.88      1.03 o
  -2   3  20       98.93       98.88      2.45 o
  -1   3  20       33.97       33.18      1.81 o
   0   3  20       58.53       58.56      2.32 o
   1   3  20       76.14       77.94      2.70 o
   2   3  20       19.80       22.56      2.01 o
   3   3  20       12.88       11.68      1.65 o
   4   3  20        3.82        3.41      1.40 o
   5   3  20       19.02       19.02      1.93 o
   6   3  20        0.88        0.36      1.42 o
   7   3  20        8.76        8.39      1.52 o
   8   3  20        3.43        4.95      3.92 o
   9   3  20        3.01        6.89      3.90 o
 -10   4  20        0.82       -2.59      4.28 o
  -9   4  20       16.37        9.73      3.24 o
  -8   4  20       51.38       52.87      7.63 o
  -7   4  20       52.68       52.40      2.16 o
  -6   4  20       18.94       18.72      1.57 o
  -5   4  20        5.28        4.83      1.08 o
  -4   4  20       22.75       20.90      1.50 o
  -3   4  20       41.78       40.55      1.91 o
  -2   4  20       10.52       10.79      1.14 o
  -1   4  20       39.74       39.41      1.79 o
   0   4  20       77.53       80.22      3.32 o
   1   4  20       26.83       23.49      1.59 o
   2   4  20       13.99       14.15      1.39 o
   3   4  20       52.72       47.42      2.05 o
   4   4  20       39.44       35.82      2.00 o
   5   4  20       23.69       25.85      3.95 o
   6   4  20        6.08        8.84      3.76 o
   7   4  20        0.35       -0.15      3.35 o
  -8   5  20        6.81        6.04      2.84 o
  -7   5  20        1.78       -0.18      2.00 o
  -6   5  20       11.84       12.53      1.06 o
  -5   5  20       15.25       15.33      1.38 o
  -4   5  20       23.78       23.83      1.98 o
  -3   5  20       15.12       15.27      1.63 o
  -2   5  20       31.64       30.67      2.72 o
  -1   5  20       30.78       31.39      1.60 o
   0   5  20        7.31        6.23      1.22 o
   1   5  20        7.02        5.28      1.14 o
   2   5  20        3.99        6.72      1.98 o
   3   5  20        2.97        3.51      2.46 o
   4   5  20       46.07       48.97      5.35 o
   5   5  20        2.20        3.84      5.98 o
  -4   6  20        2.65        3.69      1.29 o
  -3   6  20        3.45        1.78      1.32 o
  -2   6  20        2.91        3.07      1.16 o
  -1   6  20       12.68       15.82      2.46 o
   0   6  20        9.34        8.77      1.77 o
   1   6  20        5.34        9.27      2.22 o
 -13   0  21        7.23        6.36      2.87 o
 -12   0  21        1.34        1.14      2.41 o
 -11   0  21        4.10        2.94      1.96 o
 -10   0  21        1.75       -1.70      1.86 o
  -9   0  21        2.01       -1.48      1.90 o
  -8   0  21       14.30       14.14      2.22 o
  -7   0  21       34.59       37.45      2.77 o
  -6   0  21       92.26      107.63      5.64 o
  -5   0  21      245.21      237.49      6.57 o
  -4   0  21       30.67       29.58      2.18 o
  -3   0  21       51.64       51.58      2.58 o
  -2   0  21       75.85       74.67      2.96 o
  -1   0  21        7.90        8.47      1.63 o
   0   0  21       32.08       30.94      2.32 o
   1   0  21        5.36        4.92      1.24 o
   2   0  21      134.02      138.99      4.23 o
   3   0  21      118.95      138.98      7.19 o
   4   0  21      504.44      492.55     19.94 o
   5   0  21      316.50      323.96      7.73 o
   6   0  21        4.76        5.37      2.33 o
   7   0  21        4.88        3.77      2.47 o
   8   0  21        0.69        1.75      2.42 o
   9   0  21        5.93        4.34      3.56 o
  10   0  21        0.25        1.68      3.57 o
 -13   1  21        4.00        2.66      1.66 o
 -12   1  21       18.04       17.06      2.06 o
 -11   1  21        5.08        7.30      1.63 o
 -10   1  21       29.13       32.57      2.04 o
  -9   1  21        7.41        6.21      1.53 o
  -8   1  21        3.69        4.38      1.34 o
  -7   1  21      111.62      115.48      2.84 o
  -6   1  21      102.97      109.85      2.56 o
  -5   1  21       80.64       77.44      2.26 o
  -4   1  21       61.77       59.69      2.11 o
  -3   1  21      177.56      158.63      2.99 o
  -2   1  21       65.83       61.36      2.02 o
  -1   1  21      136.50      136.63      2.54 o
   0   1  21      108.03      104.80      2.38 o
   1   1  21      106.22      111.67      2.51 o
   2   1  21      186.77      181.83      3.42 o
   3   1  21        9.11        9.11      0.88 o
   4   1  21       81.65       72.96      2.74 o
   5   1  21       74.57       77.51      2.87 o
   6   1  21       30.13       26.79      2.12 o
   7   1  21       10.04       10.25      1.77 o
   8   1  21       34.78       41.65      3.09 o
   9   1  21        8.60        5.10      2.10 o
  10   1  21       10.54        6.12      1.97 o
 -12   2  21        7.17       10.23      3.92 o
 -11   2  21       14.35       14.86      2.35 o
 -10   2  21        1.32        3.02      1.67 o
  -9   2  21       25.85       27.98      2.67 o
  -8   2  21        1.65        2.36      1.51 o
  -7   2  21       20.61       18.75      1.76 o
  -6   2  21       25.06       31.72      1.39 o
  -5   2  21        0.34        2.40      1.05 o
  -4   2  21      442.61      436.11      6.03 o
  -3   2  21      170.97      164.62      3.49 o
  -2   2  21       64.05       56.71      2.29 o
  -1   2  21      540.71      532.88      6.13 o
   0   2  21      110.62      111.51      2.65 o
   1   2  21       43.17       38.83      2.07 o
   2   2  21        7.22        8.79      1.47 o
   3   2  21       21.35       22.51      1.93 o
   4   2  21       33.55       29.61      2.43 o
   5   2  21        2.84        3.14      1.76 o
   6   2  21        5.52        5.97      1.13 o
   7   2  21        2.43        2.54      1.13 o
   8   2  21       23.90       27.69      1.71 o
   9   2  21        7.52        6.37      1.46 o
 -11   3  21       17.90       22.57      2.76 o
 -10   3  21        3.10        4.86      2.16 o
  -9   3  21       20.06       20.20      1.79 o
  -8   3  21        3.30        0.99      1.26 o
  -7   3  21       23.43       25.74      1.76 o
  -6   3  21       12.28       15.01      1.57 o
  -5   3  21        2.29        3.14      1.51 o
  -4   3  21       96.82       96.80      3.00 o
  -3   3  21       48.84       46.57      1.76 o
  -2   3  21       21.84       22.34      1.60 o
  -1   3  21      134.81      137.52      3.13 o
   0   3  21      161.22      154.54      3.45 o
   1   3  21       47.30       46.95      2.29 o
   2   3  21       75.55       72.74      2.82 o
   3   3  21       32.66       26.57      2.19 o
   4   3  21       13.23       14.67      2.35 o
   5   3  21        0.84        0.02      1.52 o
   6   3  21        1.57       -1.35      1.35 o
   7   3  21        2.89       -0.57      1.22 o
   8   3  21        2.95        2.72      3.62 o
 -10   4  21        4.95        6.60      4.15 o
  -9   4  21       27.07       29.60      4.26 o
  -8   4  21        8.19        8.26      3.15 o
  -7   4  21       38.73       36.74      1.57 o
  -6   4  21        7.10        7.35      1.16 o
  -5   4  21        2.97        0.98      1.60 o
  -4   4  21       14.80       16.18      1.51 o
  -3   4  21        9.61       10.00      1.60 o
  -2   4  21        0.70       -1.15      1.15 o
  -1   4  21       24.26       25.98      1.62 o
   0   4  21       46.73       45.05      2.15 o
   1   4  21       22.92       23.66      1.66 o
   2   4  21        0.83        0.52      1.17 o
   3   4  21       44.60       43.38      2.41 o
   4   4  21       14.73       17.24      2.16 o
   5   4  21       32.31       37.62      7.37 o
   6   4  21        3.54       10.30      4.20 o
   7   4  21        7.01        6.03      3.82 o
  -8   5  21        6.85        8.77      3.15 o
  -7   5  21        3.93        1.90      2.73 o
  -6   5  21       17.93       16.06      1.60 o
  -5   5  21       10.92       12.81      1.37 o
  -4   5  21        0.20       -1.02      1.22 o
  -3   5  21       48.20       50.40      3.01 o
  -2   5  21       17.45       16.64      1.78 o
  -1   5  21        2.22        4.13      1.66 o
   0   5  21        4.08        2.75      1.19 o
   1   5  21        4.83        2.71      1.55 o
   2   5  21       36.84       41.08      3.22 o
   3   5  21       12.21       11.32      3.06 o
   4   5  21       29.64       31.19      4.62 o
   5   5  21        9.68       14.91      4.16 o
  -2   6  21        0.58       -1.12      1.12 o
  -1   6  21        3.03        8.10      2.22 o
 -13   0  22        7.65        8.86      5.09 o
 -12   0  22        0.32       -0.54      2.49 o
 -11   0  22        6.93        8.25      2.40 o
 -10   0  22        8.81        7.66      2.30 o
  -9   0  22       34.31       27.37      2.77 o
  -8   0  22       55.92       53.79      3.34 o
  -7   0  22       19.72       17.69      2.34 o
  -6   0  22      121.61      133.13      8.57 o
  -5   0  22     1134.17     1081.78     15.75 o
  -4   0  22       64.37       71.27      4.47 o
  -3   0  22       17.73       16.53      1.82 o
  -2   0  22       26.95       29.20      2.17 o
  -1   0  22        3.12        2.15      1.83 o
   0   0  22       13.28       12.92      1.93 o
   1   0  22      205.14      199.40      4.06 o
   2   0  22      344.80      361.36     13.55 o
   3   0  22       65.03       72.96      3.67 o
   4   0  22       83.74       85.62      4.17 o
   5   0  22        1.30        2.11      1.98 o
   6   0  22       37.62       39.53      4.89 o
   7   0  22        0.13        2.60      2.36 o
   8   0  22       11.71        6.82      2.69 o
   9   0  22        1.91        4.17      2.70 o
 -12   1  22        2.41        0.92      1.69 o
 -11   1  22        4.34        2.21      1.61 o
 -10   1  22        2.54        1.60      1.39 o
  -9   1  22       44.80       45.37      2.34 o
  -8   1  22        1.12        2.90      1.44 o
  -7   1  22       15.36       15.41      1.50 o
  -6   1  22      108.66      116.04      2.88 o
  -5   1  22       93.31       88.99      2.44 o
  -4   1  22       63.03       68.57      2.24 o
  -3   1  22       55.46       49.76      2.00 o
  -2   1  22       66.80       74.67      2.53 o
  -1   1  22       34.80       33.08      1.77 o
   0   1  22        4.49        2.18      1.14 o
   1   1  22      255.50      252.73      4.09 o
   2   1  22       43.47       40.49      2.34 o
   3   1  22       48.04       50.40      2.39 o
   4   1  22      130.76      132.28      3.22 o
   5   1  22      133.55      146.11      3.64 o
   6   1  22       26.90       24.59      2.00 o
   7   1  22        7.54        9.41      1.86 o
   8   1  22        9.45       11.05      2.29 o
   9   1  22        1.30        6.97      2.80 o
 -12   2  22        2.69        2.13      1.98 o
 -11   2  22       12.34       10.42      2.14 o
 -10   2  22        3.27        3.34      1.90 o
  -9   2  22       24.73       21.17      2.19 o
  -8   2  22       10.21       16.43      1.95 o
  -7   2  22       69.76       69.05      3.02 o
  -6   2  22       25.94       26.25      1.46 o
  -5   2  22       27.54       29.73      1.73 o
  -4   2  22       78.63       74.08      2.53 o
  -3   2  22      189.37      187.98      3.80 o
  -2   2  22      122.26      116.71      3.16 o
  -1   2  22      162.43      166.10      3.41 o
   0   2  22       53.30       57.22      2.16 o
   1   2  22      124.55      125.52      3.24 o
   2   2  22      107.29      101.93      3.38 o
   3   2  22       15.11       16.80      2.09 o
   4   2  22       32.24       30.23      2.43 o
   5   2  22       16.56       14.74      2.08 o
   6   2  22       22.34       19.07      2.32 o
   7   2  22       20.46       14.82      1.37 o
   8   2  22        8.80        9.02      1.38 o
   9   2  22       24.79       27.50      2.34 o
 -11   3  22        3.70        4.91      1.61 o
 -10   3  22        4.07        5.81      1.54 o
  -9   3  22        8.25        9.12      1.57 o
  -8   3  22       10.07       10.60      1.48 o
  -7   3  22       33.08       28.93      2.01 o
  -6   3  22       52.49       49.87      3.55 o
  -5   3  22       22.52       17.84      1.73 o
  -4   3  22        4.70        2.94      1.40 o
  -3   3  22        5.32        4.57      1.15 o
  -2   3  22       12.18       11.00      1.39 o
  -1   3  22       17.49       18.32      1.63 o
   0   3  22       23.54       26.30      1.88 o
   1   3  22       34.82       36.68      2.17 o
   2   3  22        2.05        1.75      2.16 o
   3   3  22       25.11       25.30      2.24 o
   4   3  22        4.12        3.79      2.27 o
   5   3  22        7.33        5.55      1.72 o
   6   3  22        1.20        2.12      1.59 o
   7   3  22       10.89       13.83      2.39 o
   8   3  22        4.09        5.59      3.76 o
  -9   4  22        1.34        1.82      3.05 o
  -8   4  22        4.20        4.03      1.00 o
  -7   4  22       32.19       28.73      1.62 o
  -6   4  22        5.04        5.23      1.37 o
  -5   4  22       17.67       15.48      1.56 o
  -4   4  22       30.53       29.86      1.75 o
  -3   4  22       14.75       12.86      1.51 o
  -2   4  22       36.11       43.02      1.72 o
  -1   4  22        0.59        0.72      1.16 o
   0   4  22        7.18        5.74      1.41 o
   1   4  22        6.28        5.75      1.42 o
   2   4  22        6.69        4.67      1.46 o
   3   4  22       13.69       11.98      1.74 o
   4   4  22        2.36        2.23      1.45 o
   5   4  22       31.06       35.69      4.15 o
   6   4  22        3.95        1.20      3.88 o
  -7   5  22       28.48       32.87      3.78 o
  -6   5  22        2.97        2.82      1.04 o
  -5   5  22        6.96        5.98      1.27 o
  -4   5  22       24.78       25.29      1.80 o
  -3   5  22       11.19       15.53      2.08 o
  -2   5  22       11.47       14.45      2.37 o
  -1   5  22        8.02        9.26      1.49 o
   0   5  22        7.84        4.81      1.29 o
   1   5  22        3.48        3.73      1.26 o
   2   5  22       12.95       12.60      1.60 o
   3   5  22       20.97       25.00      3.44 o
   4   5  22       29.71       37.69      5.98 o
 -12   0  23        0.09       -1.10      3.12 o
 -11   0  23        0.50       -2.00      2.23 o
 -10   0  23       10.36       10.70      2.48 o
  -9   0  23        8.21        6.54      2.12 o
  -8   0  23        0.09        3.05      1.94 o
  -7   0  23       49.57       51.78      3.31 o
  -6   0  23        2.95        6.15      1.96 o
  -5   0  23       85.18       97.08      7.78 o
  -4   0  23       69.77       71.98      3.60 o
  -3   0  23        1.27        3.21      1.53 o
  -2   0  23       40.15       47.34      2.70 o
  -1   0  23       40.08       41.74      2.61 o
   0   0  23        0.26        0.69      1.72 o
   1   0  23      130.32      134.16      4.74 o
   2   0  23       58.01       63.23      3.16 o
   3   0  23      137.83      136.75      4.60 o
   4   0  23       15.76       12.21      2.37 o
   5   0  23       12.35       14.48      2.62 o
   6   0  23        9.57        7.86      3.56 o
   7   0  23       19.90       22.30      4.68 o
   8   0  23        0.51        6.34      2.78 o
   9   0  23        7.87        9.55      3.05 o
 -12   1  23        2.95        2.84      1.69 o
 -11   1  23        0.19        2.19      1.49 o
 -10   1  23        9.42       13.45      1.75 o
  -9   1  23        4.13        6.14      1.93 o
  -8   1  23      114.72      119.81      3.57 o
  -7   1  23       62.84       73.44      2.78 o
  -6   1  23       26.70       29.59      2.00 o
  -5   1  23      152.96      150.14      3.30 o
  -4   1  23       24.43       25.14      1.77 o
  -3   1  23      103.65       98.88      2.79 o
  -2   1  23      137.18      131.38      3.12 o
  -1   1  23      120.20      110.58      3.77 o
   0   1  23       57.92       58.90      2.22 o
   1   1  23      198.59      184.02      3.76 o
   2   1  23       65.97       62.22      2.68 o
   3   1  23       60.13       67.58      3.14 o
   4   1  23       12.81       11.21      1.38 o
   5   1  23      103.75       99.21      3.25 o
   6   1  23        5.45        3.24      1.62 o
   7   1  23        9.47       11.30      2.83 o
   8   1  23       24.02       31.24      2.91 o
   9   1  23        7.41        4.55      3.13 o
 -12   2  23        3.22        0.26      2.62 o
 -11   2  23       35.62       40.60      2.87 o
 -10   2  23       18.59       17.41      2.22 o
  -9   2  23        1.88       -0.86      1.61 o
  -8   2  23        4.46        5.89      2.13 o
  -7   2  23        6.36        9.06      2.09 o
  -6   2  23       97.88      101.50      2.66 o
  -5   2  23        5.53        8.37      1.37 o
  -4   2  23       11.59       11.86      1.52 o
  -3   2  23       81.85       84.99      3.12 o
  -2   2  23       78.20       67.81      2.70 o
  -1   2  23      139.00      129.02      3.14 o
   0   2  23       27.99       29.93      1.94 o
   1   2  23       69.50       64.34      2.68 o
   2   2  23       42.24       41.77      2.57 o
   3   2  23       40.55       38.48      2.61 o
   4   2  23       12.89       11.43      2.20 o
   5   2  23       33.78       34.97      2.96 o
   6   2  23        7.87        5.62      1.95 o
   7   2  23       10.57        9.54      1.25 o
   8   2  23       19.54       18.77      1.87 o
 -11   3  23        3.22        3.42      1.65 o
 -10   3  23        2.90        5.48      2.40 o
  -9   3  23       21.54       18.91      2.18 o
  -8   3  23        9.40       11.90      1.68 o
  -7   3  23        0.47        0.53      1.27 o
  -6   3  23       30.69       24.19      1.88 o
  -5   3  23       52.57       39.83      2.25 o
  -4   3  23       17.95       23.80      2.20 o
  -3   3  23       19.25       19.17      1.77 o
  -2   3  23       33.16       38.30      2.20 o
  -1   3  23       41.16       40.28      2.09 o
   0   3  23       35.31       37.34      2.41 o
   1   3  23        4.07        6.02      1.53 o
   2   3  23        0.03       -1.45      2.14 o
   3   3  23       27.23       28.06      2.37 o
   4   3  23        3.39        0.35      1.84 o
   5   3  23        0.67       -1.16      1.60 o
   6   3  23        2.45       -0.43      1.71 o
   7   3  23       14.36       15.32      1.89 o
  -9   4  23        2.81        3.47      3.15 o
  -8   4  23        3.63        5.78      1.53 o
  -7   4  23        7.83       11.09      1.95 o
  -6   4  23        4.92        6.15      1.37 o
  -5   4  23        6.68        6.33      1.50 o
  -4   4  23       11.36        8.75      3.78 o
  -3   4  23        7.57        9.70      1.54 o
  -2   4  23       30.91       31.17      1.70 o
  -1   4  23       41.66       40.19      2.04 o
   0   4  23       18.12       17.95      1.71 o
   1   4  23       33.80       31.27      2.01 o
   2   4  23        6.78        9.54      1.88 o
   3   4  23        5.72        3.42      1.58 o
   4   4  23       12.30       15.16      3.16 o
   5   4  23        0.92       -1.36      1.36 o
   6   4  23        3.21        6.13      7.19 o
  -6   5  23       29.74       36.88      2.10 o
  -5   5  23        4.28        3.26      1.29 o
  -4   5  23        6.48        5.84      1.46 o
  -3   5  23       21.23       18.34      1.86 o
  -2   5  23        8.86        8.72      1.80 o
  -1   5  23        5.77        9.08      1.38 o
   0   5  23       10.24        9.31      1.45 o
   1   5  23       25.64       26.47      1.73 o
   2   5  23        4.13        3.34      1.94 o
   3   5  23        6.82       10.89      3.09 o
 -12   0  24       11.58       12.94      3.27 o
 -11   0  24        2.57        5.80      2.97 o
 -10   0  24        0.04       -2.05      2.05 o
  -9   0  24        0.69       -0.19      2.12 o
  -8   0  24       30.50       36.33      3.02 o
  -7   0  24        0.53        1.12      1.94 o
  -6   0  24        0.33       -1.51      1.87 o
  -5   0  24      237.47      227.33      5.86 o
  -4   0  24        7.87        4.54      1.96 o
  -3   0  24       77.67       82.94      4.02 o
  -2   0  24        4.66        5.12      1.79 o
  -1   0  24       56.55       58.15      5.38 o
   0   0  24       24.56       24.96      2.76 o
   1   0  24       25.54       25.81      3.63 o
   2   0  24       24.46       23.07      2.13 o
   3   0  24      222.19      213.91      5.76 o
   4   0  24        1.33       -0.84      3.55 o
   5   0  24        1.08        2.52      2.03 o
   6   0  24        8.70        6.52      3.63 o
   7   0  24       18.80       16.05      4.34 o
   8   0  24        1.81        2.45      3.74 o
 -12   1  24        0.10       -1.57      1.57 o
 -11   1  24        3.19        3.42      1.67 o
 -10   1  24       17.63       21.42      1.94 o
  -9   1  24        0.37       -1.59      1.59 o
  -8   1  24       41.09       43.32      2.41 o
  -7   1  24       29.84       30.67      2.14 o
  -6   1  24        5.58        5.40      1.55 o
  -5   1  24       22.02       19.44      1.83 o
  -4   1  24      149.50      133.32      3.24 o
  -3   1  24        3.14        2.35      2.07 o
  -2   1  24       66.46       71.17      2.69 o
  -1   1  24       46.00       44.41      2.50 o
   0   1  24        5.17        5.69      1.32 o
   1   1  24      112.29      112.05      3.09 o
   2   1  24       25.29       28.23      2.08 o
   3   1  24      129.53      139.86      4.16 o
   4   1  24       17.36       22.63      2.82 o
   5   1  24       12.14       12.56      1.64 o
   6   1  24        6.82        5.70      1.63 o
   7   1  24        7.52        8.67      1.78 o
   8   1  24        0.06       -0.94      2.11 o
 -11   2  24       15.93       17.52      2.37 o
 -10   2  24       21.63       25.19      2.46 o
  -9   2  24        0.28        1.11      1.73 o
  -8   2  24        7.15        5.63      1.80 o
  -7   2  24        6.36        4.38      1.85 o
  -6   2  24      144.88      155.10      3.36 o
  -5   2  24        5.64        5.92      1.38 o
  -4   2  24       26.47       29.46      2.44 o
  -3   2  24       17.69       19.06      1.89 o
  -2   2  24       58.20       57.28      2.68 o
  -1   2  24       12.51        9.94      1.51 o
   0   2  24      100.41      106.04      3.11 o
   1   2  24       35.33       38.28      2.58 o
   2   2  24       24.08       26.87      2.34 o
   3   2  24       10.62       13.13      2.28 o
   4   2  24       13.66       13.60      2.43 o
   5   2  24       40.80       42.37      3.27 o
   6   2  24        3.50        0.57      2.05 o
   7   2  24       44.34       38.68      4.75 o
   8   2  24        4.65        5.64      1.53 o
 -10   3  24        6.71        8.30      1.71 o
  -9   3  24        0.06       -1.29      2.02 o
  -8   3  24       19.14       21.11      2.32 o
  -7   3  24       19.79       21.81      1.90 o
  -6   3  24       36.80       36.41      2.25 o
  -5   3  24        3.32        3.01      2.00 o
  -4   3  24        6.13        4.93      1.03 o
  -3   3  24       17.45       13.13      1.57 o
  -2   3  24       15.51       18.17      1.81 o
  -1   3  24       36.25       35.60      2.13 o
   0   3  24        1.90        1.67      1.38 o
   1   3  24       31.69       35.52      2.30 o
   2   3  24       45.13       43.77      4.26 o
   3   3  24       14.63       13.57      2.26 o
   4   3  24       41.64       42.83      4.02 o
   5   3  24        1.13        3.75      2.14 o
   6   3  24        5.60        5.53      1.90 o
   7   3  24        3.02        1.90      1.62 o
  -9   4  24        1.52        2.46      0.96 o
  -8   4  24        2.45        3.42      1.10 o
  -7   4  24        3.76        4.76      1.36 o
  -6   4  24       18.30       18.13      1.73 o
  -5   4  24        4.91        6.84      1.55 o
  -4   4  24        9.74       11.14      1.78 o
  -3   4  24       21.96       20.18      1.99 o
  -2   4  24       27.64       32.56      2.31 o
  -1   4  24        5.67        6.22      1.41 o
   0   4  24        5.04        4.95      1.44 o
   1   4  24        6.64        6.38      1.51 o
   2   4  24       13.00       11.05      1.76 o
   3   4  24       27.27       24.06      2.15 o
   4   4  24        8.52        9.15      1.80 o
   5   4  24        8.73        8.68      1.67 o
  -6   5  24        0.83       -1.14      1.14 o
  -5   5  24       20.69       22.04      2.30 o
  -4   5  24        5.16        5.54      1.49 o
  -3   5  24        2.02       -1.72      1.72 o
  -2   5  24        0.92        0.58      1.46 o
  -1   5  24        0.36        2.03      1.22 o
   0   5  24        0.07        0.52      1.38 o
   1   5  24        5.14        5.12      1.46 o
   2   5  24        4.22        4.68      2.05 o
 -12   0  25        3.88        1.74      2.76 o
 -11   0  25        0.02        2.08      2.82 o
 -10   0  25        2.62        2.92      2.29 o
  -9   0  25       13.03        7.28      3.75 o
  -8   0  25       33.46       29.19      2.88 o
  -7   0  25      139.19      138.62      4.85 o
  -6   0  25       49.80       55.59      3.56 o
  -5   0  25       51.60       46.89      3.26 o
  -4   0  25        2.28        0.80      1.90 o
  -3   0  25        0.14        1.81      1.83 o
  -2   0  25        4.43       -1.20      2.43 o
  -1   0  25       21.79       25.07      2.82 o
   0   0  25       72.75       80.07      5.22 o
   1   0  25       51.48       60.03      5.51 o
   2   0  25      172.97      168.15      4.36 o
   3   0  25       46.72       44.99      4.99 o
   4   0  25       10.44        5.13      2.10 o
   5   0  25        0.11       -0.70      1.94 o
   6   0  25        0.11        3.46      3.96 o
   7   0  25        7.75        5.69      4.20 o
   8   0  25        2.74        7.82      4.03 o
 -11   1  25        0.82        1.62      1.67 o
 -10   1  25        9.46       11.57      2.10 o
  -9   1  25       24.86       28.82      3.22 o
  -8   1  25       61.91       61.31      2.79 o
  -7   1  25       78.50       75.23      2.95 o
  -6   1  25       10.10        9.40      1.71 o
  -5   1  25       53.81       53.20      2.63 o
  -4   1  25        8.11        9.02      1.68 o
  -3   1  25      113.76      112.31      3.10 o
  -2   1  25       13.26       18.88      1.98 o
  -1   1  25      140.04      132.47      3.68 o
   0   1  25       92.82       93.05      3.64 o
   1   1  25       62.13       63.04      3.00 o
   2   1  25      169.97      176.92      4.92 o
   3   1  25       24.64       23.78      2.30 o
   4   1  25       11.67        8.67      2.43 o
   5   1  25        0.78        1.31      1.34 o
   6   1  25       18.58       19.40      2.03 o
   7   1  25        2.54        5.17      1.89 o
   8   1  25       10.65       11.52      2.04 o
 -11   2  25        6.61        0.58      2.23 o
 -10   2  25        1.27       -0.56      1.81 o
  -9   2  25        9.82        9.84      2.02 o
  -8   2  25       42.20       40.41      2.73 o
  -7   2  25        6.49        8.51      2.05 o
  -6   2  25       14.73       13.38      1.83 o
  -5   2  25        3.89        1.87      1.37 o
  -4   2  25       90.38       93.26      3.05 o
  -3   2  25        6.09        6.58      1.55 o
  -2   2  25        6.69        7.39      1.66 o
  -1   2  25       32.21       32.67      2.03 o
   0   2  25       93.49       98.55      3.17 o
   1   2  25       10.84       10.27      2.25 o
   2   2  25       56.18       57.27      3.59 o
   3   2  25        2.16        2.04      1.93 o
   4   2  25       23.76       27.26      3.21 o
   5   2  25       13.72       13.59      2.48 o
   6   2  25        2.69       -1.02      2.18 o
   7   2  25        0.41       -1.21      2.12 o
 -10   3  25        1.24        1.19      2.61 o
  -9   3  25        5.85        8.27      1.73 o
  -8   3  25        5.11        5.04      2.29 o
  -7   3  25       18.93       23.06      3.39 o
  -6   3  25        7.80        9.00      1.87 o
  -5   3  25       48.63       44.75      2.57 o
  -4   3  25        1.95        3.14      1.33 o
  -3   3  25        7.68        8.73      1.55 o
  -2   3  25       24.21       23.46      2.07 o
  -1   3  25       10.08        9.30      1.78 o
   0   3  25       45.10       42.06      2.38 o
   1   3  25       18.36       19.00      2.11 o
   2   3  25        6.93        7.12      1.89 o
   3   3  25       16.98       14.91      2.45 o
   4   3  25       10.07        9.05      2.36 o
   5   3  25        2.98        5.33      2.09 o
   6   3  25        0.84        0.22      2.66 o
  -8   4  25        1.96        5.03      1.75 o
  -7   4  25        3.27        2.65      1.63 o
  -6   4  25        1.51       -0.11      1.37 o
  -5   4  25       14.31       15.94      1.89 o
  -4   4  25        4.26        4.17      1.65 o
  -3   4  25        2.61        2.53      1.71 o
  -2   4  25        8.93        8.95      1.37 o
  -1   4  25        2.05        1.45      1.51 o
   0   4  25        6.08        8.12      1.57 o
   1   4  25       12.88       12.15      1.86 o
   2   4  25        9.04        7.40      1.76 o
   3   4  25       22.51       26.83      2.81 o
   4   4  25       11.13       11.66      1.95 o
  -4   5  25       16.98       17.91      1.95 o
  -3   5  25       11.47       10.44      1.77 o
  -2   5  25       22.89       26.21      2.21 o
  -1   5  25        8.64        9.85      1.46 o
   0   5  25        0.49       -0.99      1.58 o
   1   5  25       15.07       16.86      1.80 o
 -11   0  26        3.51        5.30      4.86 o
 -10   0  26        4.77        1.36      3.27 o
  -9   0  26        0.04       -0.38      3.04 o
  -8   0  26       61.83       62.56      3.88 o
  -7   0  26       70.47       76.96      6.44 o
  -6   0  26        3.88        4.98      2.19 o
  -5   0  26       43.56       45.43      3.38 o
  -4   0  26        0.68        2.02      1.90 o
  -3   0  26        0.80        1.31      2.62 o
  -2   0  26       19.24       18.54      3.10 o
  -1   0  26      162.56      157.44      6.54 o
   0   0  26        4.95        2.64      2.99 o
   1   0  26        3.95        6.51      4.48 o
   2   0  26       23.46       20.72      3.76 o
   3   0  26       42.24       42.95      2.87 o
   4   0  26       32.70       36.76      3.04 o
   5   0  26        0.42       -1.83      2.37 o
   6   0  26        4.70        5.53      3.64 o
   7   0  26        2.24        1.06      3.96 o
 -11   1  26        6.04        9.53      1.91 o
 -10   1  26       11.00       15.75      2.59 o
  -9   1  26       14.10       17.13      2.00 o
  -8   1  26        6.54        7.18      1.76 o
  -7   1  26       22.15       24.06      2.08 o
  -6   1  26       50.09       52.74      2.66 o
  -5   1  26       58.28       53.62      2.71 o
  -4   1  26       10.00        7.08      1.78 o
  -3   1  26       81.39       84.58      3.26 o
  -2   1  26       14.09       13.08      1.89 o
  -1   1  26        8.14        6.27      1.79 o
   0   1  26       58.83       64.26      5.28 o
   1   1  26       76.70       89.72      3.29 o
   2   1  26       40.83       47.28      3.01 o
   3   1  26       33.33       31.47      2.76 o
   4   1  26       14.14       11.36      2.78 o
   5   1  26        0.22        2.27      2.29 o
   6   1  26        3.06        0.65      1.50 o
   7   1  26        2.46        3.97      1.73 o
 -10   2  26        5.69        5.83      2.13 o
  -9   2  26        9.29        9.57      2.07 o
  -8   2  26        3.33        2.83      3.02 o
  -7   2  26       17.10       18.69      2.50 o
  -6   2  26       14.71       15.14      1.72 o
  -5   2  26       21.34       19.88      2.00 o
  -4   2  26        0.88        0.09      1.50 o
  -3   2  26       38.10       36.32      2.38 o
  -2   2  26       33.64       31.13      2.29 o
  -1   2  26       28.18       27.62      1.98 o
   0   2  26       10.64       11.58      1.71 o
   1   2  26       38.45       40.21      2.64 o
   2   2  26       14.14       14.69      4.96 o
   3   2  26        1.21       -0.12      1.85 o
   4   2  26        1.72       -0.33      2.01 o
   5   2  26       30.81       34.33      3.23 o
   6   2  26        9.22       10.56      2.56 o
   7   2  26       21.50       22.15      3.99 o
  -9   3  26        0.79       -1.45      1.45 o
  -8   3  26        6.41        5.29      1.74 o
  -7   3  26        1.77        0.14      1.62 o
  -6   3  26       21.34       25.25      2.17 o
  -5   3  26       56.52       52.08      2.79 o
  -4   3  26       16.40       16.65      1.82 o
  -3   3  26       24.89       23.34      2.02 o
  -2   3  26       20.58       23.72      2.07 o
  -1   3  26        5.17        5.94      1.77 o
   0   3  26        3.89        3.75      1.79 o
   1   3  26       66.41       73.85      3.51 o
   2   3  26       19.52       17.04      2.27 o
   3   3  26        7.57        6.88      2.21 o
   4   3  26        2.30        3.06      2.27 o
   5   3  26        1.21       -0.42      1.98 o
  -7   4  26        6.48        8.79      1.68 o
  -6   4  26        9.56       10.21      1.73 o
  -5   4  26        1.25        1.96      1.56 o
  -4   4  26        2.15        1.79      1.70 o
  -3   4  26        0.91        2.73      1.76 o
  -2   4  26        6.48        6.64      1.41 o
  -1   4  26        5.63        3.55      1.48 o
   0   4  26       20.37       23.92      2.34 o
   1   4  26       13.97       17.27      2.45 o
   2   4  26        9.90       14.06      2.00 o
   3   4  26       18.14       15.65      2.48 o
 -11   0  27        0.10        0.29      2.95 o
 -10   0  27        2.39        1.77      4.11 o
  -9   0  27        1.14       -1.63      2.71 o
  -8   0  27        2.72        4.35      2.99 o
  -7   0  27       35.98       29.19      4.57 o
  -6   0  27      191.30      199.86      5.96 o
  -5   0  27       42.10       45.53      4.86 o
  -4   0  27        5.11        2.65      2.71 o
  -3   0  27       52.62       50.85      4.36 o
  -2   0  27       22.80       22.49      3.56 o
  -1   0  27       11.90       19.20      5.14 o
   0   0  27       86.50       82.04      8.04 o
   1   0  27       30.33       16.80      3.75 o
   2   0  27       21.73       29.66      5.05 o
   3   0  27      108.81      118.24      3.85 o
   4   0  27        5.17        2.86      2.02 o
   5   0  27        0.06        2.02      2.11 o
   6   0  27        0.77        2.31      3.07 o
   7   0  27       13.03       14.97      4.66 o
 -11   1  27        4.55        6.95      2.75 o
 -10   1  27        0.54        4.24      1.89 o
  -9   1  27        2.80        2.77      1.77 o
  -8   1  27       24.68       29.63      3.60 o
  -7   1  27        1.35        0.08      1.61 o
  -6   1  27        0.50       -0.15      1.55 o
  -5   1  27       22.64       20.92      2.28 o
  -4   1  27        3.80        1.90      1.78 o
  -3   1  27       11.93       12.34      2.05 o
  -2   1  27        6.67        4.06      1.78 o
  -1   1  27       19.23       14.89      2.35 o
   0   1  27       22.12       25.65      2.81 o
   1   1  27       35.56       30.35      2.47 o
   2   1  27       65.77       68.49      3.54 o
   3   1  27       14.29       15.04      2.99 o
   4   1  27       13.20       10.70      3.15 o
   5   1  27       13.57       14.85      3.94 o
   6   1  27        1.69        2.20      2.91 o
   7   1  27       14.16       17.20      2.58 o
 -10   2  27       10.44       12.89      2.31 o
  -9   2  27        0.53       -0.80      1.74 o
  -8   2  27        0.86        1.65      1.86 o
  -7   2  27        1.49        1.63      2.05 o
  -6   2  27       19.25       17.50      1.87 o
  -5   2  27       12.26       15.26      1.99 o
  -4   2  27       39.40       43.79      2.51 o
  -3   2  27       19.58       20.74      3.63 o
  -2   2  27        6.62        4.29      1.73 o
  -1   2  27       29.67       30.16      2.46 o
   0   2  27       36.21       35.19      2.45 o
   1   2  27        4.01        5.57      1.75 o
   2   2  27       16.77       17.17      4.54 o
   3   2  27        1.98        1.93      3.98 o
   4   2  27        5.85        6.16      2.38 o
   5   2  27        5.85        8.38      2.50 o
   6   2  27        0.62        4.06      2.41 o
  -9   3  27        2.04        0.61      1.61 o
  -8   3  27        0.27       -1.70      1.70 o
  -7   3  27       20.65       19.00      2.18 o
  -6   3  27        1.32        0.71      2.21 o
  -5   3  27       16.73       13.84      2.04 o
  -4   3  27       25.83       33.98      2.01 o
  -3   3  27       12.02       16.12      2.71 o
  -2   3  27       13.47       11.82      2.39 o
  -1   3  27        3.71        1.65      1.74 o
   0   3  27       18.63       22.28      2.79 o
   1   3  27       26.82       26.84      2.49 o
   2   3  27        0.60       -0.34      3.29 o
   3   3  27        7.20        2.97      2.20 o
   4   3  27       15.66       12.94      2.62 o
   5   3  27        6.80        4.34      2.39 o
  -6   4  27       14.35       15.57      1.94 o
  -5   4  27       13.54       15.34      2.00 o
  -4   4  27       10.01       12.44      2.03 o
  -3   4  27        2.25        0.51      1.80 o
  -2   4  27       29.53       34.56      2.18 o
  -1   4  27        2.01        3.59      1.50 o
   0   4  27        0.84        0.12      1.49 o
   1   4  27        1.83        0.32      1.62 o
   2   4  27       10.12        9.64      2.47 o
 -10   0  28        3.57        3.80      3.16 o
  -9   0  28       10.08       14.67      3.43 o
  -8   0  28       36.51       58.23      4.89 o
  -7   0  28        0.74        4.80      6.17 o
  -6   0  28        0.17        1.60      7.57 o
  -5   0  28        6.32        8.40      3.10 o
  -4   0  28        0.93       -0.78      2.57 o
  -3   0  28        4.09        3.27      2.51 o
  -2   0  28        0.86        2.55      2.77 o
  -1   0  28       50.04       46.16      6.54 o
   0   0  28        1.05       -3.92      3.92 o
   1   0  28        5.61        8.60      5.05 o
   2   0  28       45.16       40.55      4.88 o
   3   0  28       46.59       48.07      5.74 o
   4   0  28        7.48        7.68      2.09 o
   5   0  28        0.63       -1.40      2.02 o
   6   0  28        3.90        6.13      2.50 o
 -10   1  28        2.74       -0.87      1.83 o
  -9   1  28        5.51        7.89      2.02 o
  -8   1  28        0.61        0.19      1.79 o
  -7   1  28       11.71       10.60      2.13 o
  -6   1  28       24.78       31.06      3.22 o
  -5   1  28        0.42       -0.30      1.75 o
  -4   1  28       11.19        6.86      2.04 o
  -3   1  28        0.39       -1.25      1.92 o
  -2   1  28       11.84       14.32      2.60 o
  -1   1  28       27.62       24.99      2.68 o
   0   1  28       25.90       28.96      2.90 o
   1   1  28       22.10       27.24      3.54 o
   2   1  28        8.19        8.69      2.99 o
   3   1  28        4.62        3.56      2.00 o
   4   1  28        9.70       12.71      2.41 o
   5   1  28        6.04        9.59      3.13 o
   6   1  28        1.26        2.33      3.24 o
  -9   2  28        4.50        5.21      2.08 o
  -8   2  28        0.11       -2.08      2.08 o
  -7   2  28        1.60        0.92      2.08 o
  -6   2  28        5.74        2.75      1.64 o
  -5   2  28       18.60       20.04      2.17 o
  -4   2  28        4.54        3.11      1.78 o
  -3   2  28        7.60        2.70      1.66 o
  -2   2  28        3.03       -0.62      1.56 o
  -1   2  28        6.76        7.74      3.29 o
   0   2  28       22.61       24.64      3.27 o
   1   2  28       11.47       15.38      2.15 o
   2   2  28        4.16        3.61      2.74 o
   3   2  28        1.47       -0.36      4.19 o
   4   2  28       13.99       14.84      2.71 o
   5   2  28        4.98        7.32      2.81 o
  -8   3  28        3.87        5.20      1.86 o
  -7   3  28        1.01       -1.56      1.71 o
  -6   3  28        0.43        3.22      1.80 o
  -5   3  28        0.23       -0.88      1.63 o
  -4   3  28        8.00       12.61      2.31 o
  -3   3  28        0.34       -1.65      1.65 o
  -2   3  28        2.69        2.04      1.73 o
  -1   3  28        4.50        4.85      1.86 o
   0   3  28        4.66        2.90      3.51 o
   1   3  28       19.13       22.79      2.90 o
   2   3  28       46.73       51.54      3.98 o
   3   3  28        1.38        0.06      2.17 o
   4   3  28        7.31        9.00      3.86 o
  -5   4  28        6.63        8.68      1.95 o
  -4   4  28       13.74       14.11      2.12 o
  -3   4  28        7.72       12.69      2.12 o
  -2   4  28       17.08       19.97      1.90 o
  -1   4  28       17.21       22.10      2.18 o
   0   4  28        6.79       10.59      1.99 o
   1   4  28        4.25        4.03      2.51 o
 -10   0  29        0.01       -0.17      3.27 o
  -9   0  29       19.39       24.76      3.96 o
  -8   0  29       17.92       30.89      4.16 o
  -7   0  29       11.06        7.49      3.24 o
  -6   0  29       32.22       32.63      4.16 o
  -5   0  29       14.13       17.15      4.67 o
  -4   0  29        0.18       -1.19      2.80 o
  -3   0  29        0.14       -2.31      2.44 o
  -2   0  29       67.16       56.44      6.91 o
  -1   0  29       18.36       19.62      5.23 o
   0   0  29       10.53        8.22      5.23 o
   1   0  29      119.96      114.93     10.46 o
   2   0  29       30.45       39.06      7.47 o
   3   0  29        2.02       -1.31      4.48 o
   4   0  29        6.24        6.64      1.65 o
   5   0  29        1.02       -1.84      2.11 o
  -9   1  29       13.53        8.08      2.56 o
  -8   1  29        1.13       -1.77      1.77 o
  -7   1  29        2.92       -2.01      2.99 o
  -6   1  29        0.15       -1.78      1.78 o
  -5   1  29        1.18       -1.75      1.75 o
  -4   1  29        1.09        2.01      1.86 o
  -3   1  29        1.69        1.52      2.29 o
  -2   1  29        6.70        6.47      2.45 o
  -1   1  29       46.25       45.75      4.26 o
   0   1  29        1.92        0.03      3.47 o
   1   1  29        5.76       10.02      3.03 o
   2   1  29        2.34       -0.67      1.80 o
   3   1  29        7.39        5.41      2.14 o
   4   1  29        9.36       12.54      2.50 o
   5   1  29        1.41       -1.16      2.91 o
  -9   2  29        1.71        3.43      2.06 o
  -8   2  29        3.31        1.37      2.23 o
  -7   2  29        8.40        8.61      1.55 o
  -6   2  29        0.34        2.04      1.64 o
  -5   2  29       13.33       18.19      2.62 o
  -4   2  29        2.90        2.32      1.77 o
  -3   2  29       14.05       22.03      3.07 o
  -2   2  29        2.70        0.58      2.17 o
  -1   2  29        9.08       12.16      2.86 o
   0   2  29        0.33        5.23      2.32 o
   1   2  29       60.60       66.26      3.76 o
   2   2  29       13.52       20.72      3.67 o
   3   2  29       15.70       18.78      3.78 o
   4   2  29       18.16       21.16      3.76 o
  -7   3  29        2.92        2.64      1.92 o
  -6   3  29        0.75        0.50      1.86 o
  -5   3  29       31.19       34.82      2.87 o
  -4   3  29       19.83       25.95      2.54 o
  -3   3  29        1.83        0.99      1.62 o
  -2   3  29       12.59       13.82      2.14 o
  -1   3  29       19.69       25.34      2.87 o
   0   3  29        2.56        4.28      2.41 o
   1   3  29        0.55        3.63      2.38 o
   2   3  29       17.56       19.51      3.31 o
   3   3  29        0.74        4.68      2.37 o
  -4   4  29        5.32        7.67      2.08 o
  -3   4  29       13.21       16.22      2.37 o
  -2   4  29        0.97        3.65      1.94 o
  -1   4  29       22.47       27.35      2.17 o
  -9   0  30        1.17        2.24      3.17 o
  -8   0  30        0.93        8.45      3.92 o
  -7   0  30        1.54       -1.65      2.97 o
  -6   0  30        2.02        7.03      3.30 o
  -5   0  30        6.84        2.66      3.03 o
  -4   0  30       22.08       27.54      3.96 o
  -3   0  30       12.68       17.57      5.23 o
  -2   0  30        0.91       -1.12      4.11 o
  -1   0  30        2.71        3.18      4.67 o
   0   0  30       23.94       29.15      6.54 o
   1   0  30        1.93        2.43      5.05 o
   2   0  30       61.05       73.25      8.78 o
   3   0  30       18.45       25.41      6.54 o
   4   0  30        5.83        3.92      5.42 o
   5   0  30       18.84       17.25      2.16 o
  -9   1  30        6.91        4.16      3.03 o
  -8   1  30        9.97        8.30      2.14 o
  -7   1  30       14.11       17.73      4.12 o
  -6   1  30       23.15       28.00      2.72 o
  -5   1  30        2.06        0.41      1.93 o
  -4   1  30        4.98        4.92      2.52 o
  -3   1  30        9.55       17.80      4.61 o
  -2   1  30       15.84       19.34      3.02 o
  -1   1  30       22.18       32.61      3.72 o
   0   1  30        7.14        6.45      3.44 o
   1   1  30        6.71       10.18      3.72 o
   2   1  30       13.65       15.31      2.01 o
   3   1  30        3.16        4.09      2.83 o
   4   1  30       32.52       39.89      3.29 o
  -8   2  30        2.27       -2.10      2.76 o
  -7   2  30        9.53        5.15      2.33 o
  -6   2  30        0.63       -0.69      2.00 o
  -5   2  30        1.16        1.74      2.75 o
  -4   2  30        6.37        8.02      2.08 o
  -3   2  30        7.50        2.86      1.93 o
  -2   2  30        1.15        0.81      2.29 o
  -1   2  30       11.31       12.83      2.56 o
   0   2  30        4.72        8.66      2.49 o
   1   2  30        7.90        6.18      2.33 o
   2   2  30        1.97        0.51      2.13 o
   3   2  30        7.71       13.21      3.39 o
   4   2  30        5.20       11.30      3.70 o
  -6   3  30        2.20        1.98      1.99 o
  -5   3  30        3.47        5.17      2.60 o
  -4   3  30        0.41        1.26      2.04 o
  -3   3  30        2.28        6.36      1.82 o
  -2   3  30        4.96        6.47      1.96 o
  -1   3  30        6.22        5.02      3.03 o
   0   3  30        5.91        4.04      2.42 o
   1   3  30        0.19       -2.60      3.05 o
   2   3  30       18.68       27.65      3.93 o
  -8   0  31       21.15       17.82      7.19 o
  -7   0  31        8.13       13.79      3.75 o
  -6   0  31        1.06        0.02      2.97 o
  -5   0  31       12.44       15.33      3.57 o
  -4   0  31       14.83       18.13      5.42 o
  -3   0  31        0.58       -0.93      4.30 o
  -2   0  31        0.33       -3.55      4.30 o
  -1   0  31       14.01       24.29      5.79 o
   0   0  31       48.93       38.68      7.47 o
   1   0  31        4.89        7.10      4.86 o
   2   0  31        3.37        1.12      4.48 o
   3   0  31        5.82        5.23      5.42 o
   4   0  31        2.60        4.48      6.35 o
  -8   1  31        9.46       10.81      2.70 o
  -7   1  31        0.02        1.49      2.06 o
  -6   1  31       15.06       24.04      3.09 o
  -5   1  31       11.01       16.07      2.89 o
  -4   1  31        5.40        5.97      3.75 o
  -3   1  31        2.24        1.94      2.37 o
  -2   1  31        0.51        0.77      2.37 o
  -1   1  31       22.77       22.87      4.22 o
   0   1  31        9.76       10.67      7.85 o
   1   1  31       13.37       13.76      4.28 o
   2   1  31       15.93       17.95      3.42 o
   3   1  31        2.11        5.00      2.00 o
   4   1  31        3.72        6.05      2.37 o
  -7   2  31        0.51        0.29      2.19 o
  -6   2  31        9.77       11.25      2.04 o
  -5   2  31        4.72        7.77      2.08 o
  -4   2  31        0.39        0.69      1.89 o
  -3   2  31       16.98       23.39      3.38 o
  -2   2  31        1.59        0.34      2.27 o
  -1   2  31        4.23        0.40      2.40 o
   0   2  31        3.34       -0.03      3.36 o
   1   2  31       15.77       16.49      3.24 o
   2   2  31       11.65       14.24      2.89 o
   3   2  31       16.55       19.25      4.01 o
  -5   3  31        1.79        1.09      2.32 o
  -4   3  31        5.96        8.47      1.83 o
  -3   3  31        6.09        8.12      2.16 o
  -2   3  31        2.41       -0.18      2.19 o
  -1   3  31       10.07       13.22      2.69 o
   0   3  31        2.92        3.56      2.45 o
  -7   0  32        2.94       -3.10      3.10 o
  -6   0  32        0.01       -2.35      2.97 o
  -5   0  32        0.95        6.54      5.42 o
  -4   0  32        5.67        5.05      4.67 o
  -3   0  32        4.86        2.99      4.67 o
  -2   0  32        0.18        4.67      4.86 o
  -1   0  32        9.31       14.95      5.61 o
   0   0  32        0.22        1.12      5.42 o
   1   0  32       27.35       30.83      6.54 o
   2   0  32        4.87        4.11      5.79 o
   3   0  32       17.29       21.30      6.91 o
  -7   1  32        8.99       11.47      2.96 o
  -6   1  32        2.15        0.81      2.45 o
  -5   1  32        2.38        1.40      2.75 o
  -4   1  32        0.89        4.99      2.69 o
  -3   1  32        8.05       12.04      2.98 o
  -2   1  32        9.90        4.78      4.67 o
  -1   1  32        3.26        0.77      3.46 o
   0   1  32       14.43       19.62      6.07 o
   1   1  32       16.16        8.20      4.02 o
   2   1  32        3.26        7.00      3.96 o
  -6   2  32        0.98       -1.76      1.76 o
  -5   2  32        3.53        4.69      2.11 o
  -4   2  32        1.10        0.01      2.36 o
  -3   2  32        0.61        1.64      2.51 o
  -2   2  32        1.68        2.57      2.61 o
  -1   2  32        9.68       10.74      4.25 o
   0   2  32        1.34        4.04      3.54 o
   1   2  32       12.89       24.70      3.98 o
  -6   0  33        0.10        5.23      5.42 o
  -5   0  33        0.67       -2.24      4.30 o
  -4   0  33        7.62       -2.80      4.48 o
  -3   0  33       23.50       25.79      6.54 o
  -2   0  33        0.06        3.55      5.23 o
  -1   0  33        0.34       -3.92      4.86 o
   0   0  33        2.78        0.37      5.23 o
   1   0  33        7.29        7.66      5.23 o
   2   0  33        1.11        5.98      6.35 o
  -6   1  33        4.29        5.15      2.86 o
  -5   1  33       10.97       17.96      3.15 o
  -4   1  33        1.41        6.40      2.73 o
  -3   1  33       12.46       19.39      4.22 o
  -2   1  33        4.03        5.12      6.73 o
  -1   1  33        9.40        8.71      3.99 o
   0   1  33        2.85        5.42      3.70 o
   1   1  33       17.24       16.50      4.43 o
  -4   2  33        2.02        1.00      2.41 o
  -3   2  33        9.50        5.57      2.78 o
  -2   2  33        3.51        4.52      2.61 o
  -1   2  33        0.63        1.95      4.86 o
  -5   0  34        6.58        9.34      5.23 o
  -4   0  34       19.69       28.78      6.54 o
  -3   0  34       26.32       34.20      7.10 o
  -2   0  34        1.13        3.18      5.05 o
  -1   0  34        0.65        1.87      4.48 o
   0   0  34        7.09       18.13      5.79 o
  -4   1  34        0.74        0.75      2.75 o
  -3   1  34       12.26       21.49      6.35 o
  -2   1  34        3.96        6.81      7.85 o
  -1   1  34        7.65        8.28      3.76 o
 
